# Supplementary material for: APOE Genotype and Statin Response: Evidence From the UK Biobank and All of Us Program
Source: Clin Transl Sci. 2025 Aug 5;18(8):e70314. doi: 10.1111/cts.70314 (PMC12324813; doi:10.1111/cts.70314)
Supplement: Supplementary file 1 — Tables S1–S12: cts70314‐sup‐0001‐TablesS1‐S12.xlsx. [file CTS-18-e70314-s001.xlsx]

## Sheet: Table S1
Table S1. The RECORD, STREGA, and STROPs statements – checklist of items, extended from the STROBE statement.
	Item No.	STROBE items	Page no.	RECORD items	Page no.	STREGA/STROPs items	Page no.
Title and abstract	1	(a) Indicate the study’s design with a commonly used term in the title or the abstract	1,2	1.1: The type of data used should be specified in the title or abstract. When possible, the name of the databases used should be included.	1,2
		(b) Provide in the abstract an informative and balanced summary of what was done and what was found		1.2: If applicable, the geographic region and timeframe within which the study took place should be reported in the title or abstract.
				1.3: If linkage between databases was conducted for the study, this should be clearly stated in the title or abstract.
Introduction
Background/rationale	2	Explain the scientific background and rationale for the investigation being reported.	2			Provide reasons for choosing the genes and SNPs genotyped.	2
Objectives	3	State specific objectives, including any prespecified hypotheses.	3			State if the study is the first report of a pharmacogenetic association, a replication effort, or both.	3
Methods
Study design	4	Present key elements of study design early in the paper.	3
Setting	5	Describe the setting, locations, and relevant dates, including periods of recruitment, exposure, follow-up, and data collection.	3
Participants	6	Cohort study – Give the eligibility criteria, and the sources and methods of selection of participants. Describe methods of follow-up.	3,4	6.1: The methods of study population selection (such as codes or algorithms used to identify subjects) should be listed in detail. If this is not possible, an explanation should be provided.	3,4	Report the drug and regime participants were exposed to and the length of exposure.	3,4
				6.2: Any validation studies of the codes or algorithms used to select the population should be referenced. If validation was conducted for this study and not published elsewhere, detailed methods and results should be provided.	3,4	Give information on the criteria and methods for selection of subsets of participants from a larger study, when relevant.	3,4
				6.3: If the study involved linkage of databases, consider use of a flow diagram or other graphical display to demonstrate the data linkage process, including the number of individuals with linked data at each stage.	NA	If other publications report results for the same patient cohort or a subset of the patient cohort, provide information on this patient cohort overlap and references to the relevant publications.	3
						Report disease/clinical indication of patients using a standardized ontology when possible.	4
Variables	7	Clearly define all outcomes, exposures, predictors, potential confounders, and effect modifiers. Give diagnostic criteria, if applicable.	4,5,6	7.1: A complete list of codes and algorithms used to classify exposures, outcomes, confounders, and effect modifiers should be provided. If these cannot be reported, an explanation should be provided.	4,5,6	Provide justification for choice of outcomes.	3
						Clearly define genetic exposures (genetic variants) using a widely –used nomenclature system. Identify variables likely to be associated with population stratification (confounding by ethnic origin).	5
						Report the rs number of each genotyped SNP.	5
						Clearly state how haplotypes or star alleles were defined.	5
						If referring to the minor, major, wild-type, mutant, reference, risk or effect allele of a variant, state which allele this is and for which given population/cohort.	5
Data sources/ measurement	8	For each variable of interest, give sources of data and details of methods of assessment (measurement). Describe comparability of assessment methods if there is more than one group.	5			Describe laboratory methods, including source and storage of DNA, genotyping methods and platforms (including the allele calling algorithm used, and its version), error rates and call rates. State the laboratory /centre where genotyping was done. Describe comparability of laboratory methods if there is more than one group. Specify whether genotypes were assigned using all of the data from the stu…	5
Bias	9	Describe any efforts to address potential sources of bias.	6			For quantitative outcome variables, specify if any investigation of potential bias resulting from pharmacotherapy was undertaken. If relevant, describe the nature and magnitude of the potential bias, and explain what approach was used to deal with this.	NA
						Report how adherence to treatment was assessed, and report the results of the assessment.	NA
Study size	10	Explain how the study size was arrived at.	6			...or provide details of the a priori power to detect effect sizes of varying degrees.	6
Quantitative variables	11	Explain how quantitative variables were handled in the analyses. If applicable, describe which groupings were chosen, and why.	5,6			If applicable, describe how effects of treatment were dealt with.	NA
Statistical methods	12	(a) Describe all statistical methods, including those used to control for confounding	3,6			State software version used and options (or settings) chosen.	3,4,5,6
		(b) Describe any methods used to examine subgroups and interactions.				State whether Hardy- Weinberg equilibrium was considered and, if so, how.
		(c) Explain how missing data were addressed.				Describe any methods used for inferring genotypes or haplotypes.
		(d) Cohort study - If applicable, explain how loss to follow-up was addressed.				Describe any methods used to assess or address population stratification.
		(e) Describe any sensitivity analyses.				Describe any methods used to address multiple comparisons or to control risk of false positive findings.
						Describe any methods used to address and correct for relatedness among subjects.
						Describe any methods used to adjust for extent of adherence in the analyses.	NA
Data access and cleaning methods				12.1: Authors should describe the extent to which the investigators had access to the database population used to create the study population.	3,4,5,6
				12.2: Authors should provide information on the data cleaning methods used in the study.
Linkage				12.3: State whether the study included person-level, institutional-level, or other data linkage across two or more databases. The methods of linkage and methods of linkage quality evaluation should be provided.	3,4,5,6
Results
Participants and SNPs	13	(a) Report the numbers of individuals at each stage of the study (e.g., numbers potentially eligible, examined for eligibility, confirmed eligible, included in the study, completing follow-up, and analysed).	7	13.1: Describe in detail the selection of the persons included in the study (i.e., study population selection) including filtering based on data quality, data availability and linkage. The selection of included persons can be described in the text and/or by means of the study flow diagram.	7	Report numbers of individuals in whom genotyping was attempted and numbers of individuals in whom genotyping was successful.	NA
		(b) Give reasons for non-participation at each stage.				Report any SNPs that were excluded from analysis, and provide reasons for these exclusions.
		(c) Consider use of a flow diagram.
Descriptive data	14	(a) Give characteristics of study participants (e.g., demographic, clinical, social) and information on exposures and potential confounders.	7			Consider giving information by genotype.	NA
		(b) Indicate the number of participants with missing data for each variable of interest.				Where HWE tests have been undertaken, highlight SNPs that deviate from HWE.
		(c) Cohort study – summarise follow-up time (e.g., average and total amount).				Where population stratification is assessed, report the results.
Outcome data	15	Cohort study - Report numbers of outcome events or summary measures over time.	NA			Report outcomes (phenotypes) for each genotype category over time	NA
						If a study includes more than one ethnic group, provide the summary data specified per ethnic group.	NA
Main results	16	(a) Give unadjusted estimates and, if applicable, confounder-adjusted estimates and their precision (e.g., 95% confidence interval). Make clear which confounders were adjusted for and why they were included.	7,8,9			Report results of any adjustments for multiple comparisons.	7,8,9
		(b) Report category boundaries when continuous variables were categorized.
		(c) If relevant, consider translating estimates of relative risk into absolute risk for a meaningful time period.
Other analyses	17	Report other analyses done—e.g., analyses of subgroups and interactions, and sensitivity analyses.	7,8,9			If numerous genetic exposures (genetic variants) were examined, summarize results from all analyses undertaken.	NA
						If detailed results are available elsewhere, state how they can be accessed.	NA
Discussion
Key results	18	Summarise key results with reference to study objectives.	9,10
Limitations	19	Discuss limitations of the study, taking into account sources of potential bias or imprecision. Discuss both direction and magnitude of any potential bias.	11	19.1: Discuss the implications of using data that were not created or collected to answer the specific research question(s). Include discussion of misclassification bias, unmeasured confounding, missing data, and changing eligibility over time, as they pertain to the study being reported.	11
Interpretation	20	Give a cautious overall interpretation of results considering objectives, limitations, multiplicity of analyses, results from similar studies, and other relevant evidence.	9, 10
Generalisability	21	Discuss the generalisability (external validity) of the study results.	11
Other information
Study registration				State whether the study has been registered. If the study has been registered, provide details of the registry.	NA
Ethical approval				Report whether ethical approval was obtained for the collection of genetic data.	3
Funding	22	Give the source of funding and the role of the funders for the present study and, if applicable, for the original study on which the present article is based.	1
Databases				22.1: Authors should provide information on how to access any supplemental information such as the study protocol, raw data, or programming code.	12	State whether databases for the analyzed data are or will become publicly available, and if so, how they can be accessed.	12
HWE, Hardy–Weinberg equilibrium; NA, not applicable; rs, reference SNP cluster ID; SNP, single nucleotide polymorphism.

## Sheet: Table S2
Table S2. CODE-EHR framework: Best practice checklist to report on the use of structured electronic healthcare records in clinical research.
Date of completion: 13 Dec 2024			Study name: APOE Genotype and Statin Response: Evidence from Electronic Health Records in the UK Biobank and All of Us Research Program
Item	Objective	Framework standards	Minimum information to provide	Lead Author acknowledgement
1. Dataset construction and linkage	To provide an understanding of how the structured healthcare data were identified and used.	Minimum: Flow diagram of datasets used in the study, and description of the processes and directionality of any linkage performed, published within the research report or supplementary documents.	(a) State the source of any datasets used.	Select one option:
		Preferred: Provided within a pre-published protocol or open-access document.	(b) Comment on how the observed and any missing data were identified and addressed, and the proportion observed for each variable.	Minimum standard not met ☐ Minimum standard met ☐
			(c) Provide data on completeness of follow-up.	Preferred standard met ☒
			(d) For linked datasets, specify how linkage was performed and the quality of linkage methods.
2. Data fit for purpose	To ensure transparency with the approach taken, with respect to coding of the structured healthcare data.	Minimum: Clear unambiguous statements on the process of coding in the methods section of the research report.	(a) Confirm origin, clinical processes, and the purpose of data.	Select one option:
		Preferred: Provided within a pre-published protocol or open-access document.	(b) Specify coding systems, clinical terminologies or classification used and their versions, and any manipulation of the coded data.	Minimum standard not met ☐ Minimum standard met ☐
			(c) Provide detail on quality assessment for data capture.	Preferred standard met ☒
			(d) Outline potential sources of bias.
3. Disease and outcome definitions	To fully detail how conditions AND outcome events were defined, allowing other researchers to identify errors and repeat the process in other datasets.	Minimum: State what codes were used to define diseases, treatments, conditions and outcomes prior to statistical analysis, including those relating to patient identification, therapy, procedures, comorbidities, and components of any composite endpoints.	(a) Detailed lists of codes used for each aspect of the study.	Select one option:
		Preferred: Provided within a pre-published protocol or open-access document prior to statistical analysis.	(b) Date of publication and access details for the coding manual (please add to box below).	Minimum standard not met ☐ Minimum standard met ☒
			(c) Provide definitions, implementation logic and validation of any phenotyping algorithms used.	Preferred standard met ☐
			(d) Specify any processes used to validate the coding scheme or reference to prior work.
4. Analysis	To fully detail how outcome events were analysed and allow independent assessment of the authenticity of study findings.	Minimum: Describe the process used to analyse study outcomes, including statistical methods and use of any machine learning or algorithmic approaches.	(a) Provide details on all statistical methods used.	Select one option:
		Preferred: Provide a statistical analysis plan as a supplementary file, locked prior to analyses commencing.	(b) Provide links to any machine code or algorithms used in the analysis, preferably as open-source.	Minimum standard not met ☐ Minimum standard met ☒
			(c) Specify the processes of testing assumptions, assessing model fit and any internal validation.	Preferred standard met ☐
			(d) Specify how generalisability of results was assessed, the replication of findings in other datasets, or any external validation.
5. Ethics and governance	To provide patients, who may or may not have given consent, and regulatory authorities the ability to interrogate the security and provenance of the data.	Minimum: Clear unambiguous statements on how the principles of Good Clinical Practice and Data Protection will be/were met, provided in the methods section of the research report.	(a) State how informed consent was acquired, or governance if no patient consent.	Select one option:
		Preferred: Provided within a pre-published protocol or open-access document with evidence of patient and public engagement.	(b) Specify how data privacy was protected in the collection and storage of data.	Minimum standard not met ☐ Minimum standard met ☐
			(c) Detail what steps were taken for patient and public involvement in the research study.	Preferred standard met ☒
			(d) Provide information on where anonymised source data or code can be obtained for verification and further research.
6. Coding manual	DOI of publication or website address: https://www.ukbiobank.ac.uk/ [All codes/phenotyping algorithms are either available on the UK Biobank or All of Us Program websites or in previously published papers as detailed in the main text).
	Date published: NA
7. Comments	All codes/phenotyping algorithms are either available on the UK Biobank or All of Us Program websites or in previously published papers as detailed in the main text.
8. Summary declaration	One or more minimum standards not met ☐ OR All minimum standards met ☒
	Number of preferred standards met: 3 / 5

## Sheet: Table S3
Table S3. Read Code Mappings for Lipid Biomarkers in the UK Biobank
Lipid Biomarker	Terminology	Read Code	Read Term
HDL Cholesterol	read2	44dA.	Plasma HDL cholesterol level
HDL Cholesterol	read2	44d2.	Plasma random HDL cholesterol level
HDL Cholesterol	read2	44P5.	Serum HDL cholesterol level
HDL Cholesterol	read2	44PB.	Serum fasting HDL cholesterol level
HDL Cholesterol	read2	44PC.	Serum random HDL cholesterol level
LDL Cholesterol	read2	44d4.	Plasma random LDL cholesterol level
LDL Cholesterol	read2	44dB.	Plasma LDL cholesterol level
LDL Cholesterol	read2	44PI.	Calculated LDL cholesterol level
LDL Cholesterol	read2	44PE.	Serum random LDL cholesterol level
LDL Cholesterol	read2	44P6.	Serum LDL cholesterol level
Total Cholesterol	read2	44P..	Serum cholesterol
Total Cholesterol	read2	44PJ.	Serum total cholesterol level
Total Cholesterol	read2	44PH.	Total cholesterol measurement
Total Cholesterol	read2	44P3.	Serum cholesterol raised
Total Cholesterol	read2	44P1.	Serum cholesterol normal
Total Cholesterol	read2	44PZ.	Serum cholesterol NOS
Total Cholesterol	read2	44P9.	Serum cholesterol studies
Total Cholesterol	read2	44P2.	Serum cholesterol borderline
Total Cholesterol	read2	44PK.	Serum fasting total cholesterol
Total Cholesterol	read2	44P4.	Serum cholesterol very high
Total Cholesterol	ctv3	XE2eD	Serum cholesterol [level]
Total Cholesterol	ctv3	XaJe9	Serum total cholesterol level
Total Cholesterol	ctv3	XSK14	Total cholesterol measurement
Total Cholesterol	ctv3	XaLux	Serum fasting total cholesterol
Triglycerides	read2	44Q..	Serum triglycerides
Triglycerides	read2	44Q4.	Serum fasting triglyceride level
Triglycerides	read2	44Q5.	Serum random triglyceride level
Triglycerides	read2	44QZ.	Serum triglycerides NOS
Triglycerides	read2	44Q1.	Serum triglycerides normal
Triglycerides	read2	44Q3.	Serum triglycerides raised
Triglycerides	read2	44Q2.	Serum triglycerides borderline
Triglycerides	ctv3	XE2q9	Serum triglycerides [levels]

## Sheet: Table S4
Table S4. Characteristics of UK Biobank and All of Us program participants
	UK Biobank Baseline				UK Biobank Electronic Health Records				All of Us Program
	Censored	Died	Overall		Censored	Died	Overall		Censored	Died	Overall
	(N=410105)	(N=39299)	(N=449404)		(N=40003)	(N=5512)	(N=45515)		(N=34842)	(N=720)	(N=35562)
Age (years)
Mean (SD)	56.1 (8.02)	61.7 (6.38)	56.6 (8.05)		60.1 (7.39)	61.7 (6.75)	60.3 (7.34)		59.0 (10.9)	61.7 (11.1)	59.1 (10.9)
Median [Min, Max]	57.0 [37.0, 73.0]	63.0 [40.0, 70.0]	58.0 [37.0, 73.0]		60.7 [26.7, 78.8]	62.1 [33.0, 78.2]	60.9 [26.7, 78.8]		59.8 [18.2, 98.0]	62.0 [22.2, 91.9]	59.8 [18.2, 98.0]
Sex
Female	226313 (55.2%)	15869 (40.4%)	242182 (53.9%)		17355 (43.4%)	1737 (31.5%)	19092 (41.9%)		18842 (54.1%)	281 (39.0%)	19123 (53.8%)
Male	183792 (44.8%)	23430 (59.6%)	207222 (46.1%)		22648 (56.6%)	3775 (68.5%)	26423 (58.1%)		16000 (45.9%)	439 (61.0%)	16439 (46.2%)
Body mass index (kg/m2)
Mean (SD)	27.3 (4.70)	28.3 (5.37)	27.4 (4.77)
Median [Min, Max]	26.7 [12.1, 68.1]	27.6 [12.6, 74.7]	26.7 [12.1, 74.7]
Race
White	385483 (94.0%)	37672 (95.9%)	423155 (94.2%)		37628 (94.1%)	5287 (95.9%)	42915 (94.3%)		24061 (69.1%)	487 (67.6%)	24548 (69.0%)
Asian	9605 (2.3%)	599 (1.5%)	10204 (2.3%)		1376 (3.4%)	120 (2.2%)	1496 (3.3%)		695 (2.0%)	7 (1.0%)	702 (2.0%)
Black	6715 (1.6%)	419 (1.1%)	7134 (1.6%)		372 (0.9%)	41 (0.7%)	413 (0.9%)		6572 (18.9%)	162 (22.5%)	6734 (18.9%)
Mixed/Other/Unknown	8302 (2.0%)	609 (1.5%)	8911 (2.0%)		627 (1.6%)	64 (1.2%)	691 (1.5%)		3514 (10.1%)	64 (8.9%)	3578 (10.1%)
Smoking status
Never	229697 (56.0%)	15153 (38.6%)	244850 (54.5%)
Previous	138837 (33.9%)	16515 (42.0%)	155352 (34.6%)
Current	39625 (9.7%)	7305 (18.6%)	46930 (10.4%)
Unknown	1946 (0.5%)	326 (0.8%)	2272 (0.5%)
Alcohol status
Never	17764 (4.3%)	1914 (4.9%)	19678 (4.4%)
Previous	13501 (3.3%)	2511 (6.4%)	16012 (3.6%)
Current	377873 (92.1%)	34733 (88.4%)	412606 (91.8%)
Unknown	967 (0.2%)	141 (0.4%)	1108 (0.2%)
Physical activity
None	24503 (6.0%)	4488 (11.4%)	28991 (6.5%)
Mild	92998 (22.7%)	11164 (28.4%)	104162 (23.2%)
Moderate	246865 (60.2%)	21146 (53.8%)	268011 (59.6%)
Strenuous	43532 (10.6%)	1914 (4.9%)	45446 (10.1%)
Unknown	2207 (0.5%)	587 (1.5%)	2794 (0.6%)
Townsend deprivation index
Mean (SD)	-1.37 (3.06)	-0.778 (3.37)	-1.32 (3.09)
Median [Min, Max]	-2.20 [-6.26, 11.0]	-1.69 [-6.26, 10.9]	-2.16 [-6.26, 11.0]
Systolic BP (mmHg)
Mean (SD)	137 (18.5)	143 (19.7)	138 (18.7)
Median [Min, Max]	136 [72.0, 268]	142 [78.0, 254]	137 [72.0, 268]
Diastolic BP (mmHg)
Mean (SD)	82.3 (10.1)	82.5 (10.6)	82.3 (10.2)
Median [Min, Max]	82.0 [42.0, 148]	82.0 [36.5, 134]	82.0 [36.5, 148]
On antihypertensive medication
No	325475 (79.4%)	23153 (58.9%)	348628 (77.6%)
Yes	84630 (20.6%)	16146 (41.1%)	100776 (22.4%)
Hypertension history
No					15750 (39.4%)	1570 (28.5%)	17320 (38.1%)		10531 (30.2%)	129 (17.9%)	10660 (30.0%)
Yes					24253 (60.6%)	3942 (71.5%)	28195 (61.9%)		24311 (69.8%)	591 (82.1%)	24902 (70.0%)
Diabetes Mellitus history
No	391344 (95.4%)	34233 (87.1%)	425577 (94.7%)		32002 (80.0%)	3858 (70.0%)	35860 (78.8%)		23857 (68.5%)	388 (53.9%)	24245 (68.2%)
Yes	18761 (4.6%)	5066 (12.9%)	23827 (5.3%)		8001 (20.0%)	1654 (30.0%)	9655 (21.2%)		10985 (31.5%)	332 (46.1%)	11317 (31.8%)
Cardiovascular disease history
No	354659 (86.5%)	25568 (65.1%)	380227 (84.6%)		24878 (62.2%)	2499 (45.3%)	27377 (60.1%)		27065 (77.7%)	435 (60.4%)	27500 (77.3%)
Yes	55446 (13.5%)	13731 (34.9%)	69177 (15.4%)		15125 (37.8%)	3013 (54.7%)	18138 (39.9%)		7777 (22.3%)	285 (39.6%)	8062 (22.7%)
With dysbetalipoproteinemia*
No	409310 (99.8%)	39184 (99.7%)	448494 (99.8%)		39861 (99.6%)	5492 (99.6%)	45353 (99.6%)		34722 (99.7%)	716 (99.4%)	35438 (99.7%)
Yes	795 (0.2%)	115 (0.3%)	910 (0.2%)		142 (0.4%)	20 (0.4%)	162 (0.4%)		120 (0.3%)	4 (0.6%)	124 (0.3%)
Data provider
England TPP					30980 (77.4%)	4441 (80.6%)	35421 (77.8%)
England Vision					4170 (10.4%)	355 (6.4%)	4525 (9.9%)
Scotland					4748 (11.9%)	703 (12.8%)	5451 (12.0%)
Wales					105 (0.3%)	13 (0.2%)	118 (0.3%)
Statin type
None	348505 (85.0%)	26957 (68.6%)	375462 (83.5%)		0 (0.0%)	0 (0.0%)	0 (0.0%)		0 (0.0%)	0 (0.0%)	0 (0.0%)
Atorvastatin	13526 (3.3%)	3095 (7.9%)	16621 (3.7%)		9199 (23.0%)	1211 (22.0%)	10410 (22.9%)		17545 (50.4%)	338 (46.9%)	17883 (50.3%)
Cerivastatin					117 (0.3%)	27 (0.5%)	144 (0.3%)		9 (0.0%)	0 (0%)	9 (0.0%)
Fluvastatin					215 (0.5%)	42 (0.8%)	257 (0.6%)		1839 (5.3%)	54 (7.5%)	1893 (5.3%)
Lovastatin									992 (2.8%)	27 (3.8%)	1019 (2.9%)
Pitavastatin									58 (0.2%)	0 (0%)	58 (0.2%)
Pravastatin					835 (2.1%)	179 (3.2%)	1014 (2.2%)		3067 (8.8%)	60 (8.3%)	3127 (8.8%)
Rosuvastatin					504 (1.3%)	79 (1.4%)	583 (1.3%)		2873 (8.2%)	40 (5.6%)	2913 (8.2%)
Simvastatin	43581 (10.6%)	8282 (21.1%)	51863 (11.5%)		29133 (72.8%)	3974 (72.1%)	33107 (72.7%)		8459 (24.3%)	201 (27.9%)	8660 (24.4%)
Unspecified	4493 (1.1%)	965 (2.5%)	5458 (1.2%)
Statin strength
Mean (SD)					29.0 (14.4)	27.9 (14.6)	28.9 (14.4)		28.1 (19.1)	30.6 (19.6)	28.1 (19.1)
Median [Min, Max]					40.0 [0.100, 80.0]	20.0 [0.100, 80.0]	40.0 [0.100, 80.0]		20.0 [0.300, 80.0]	20.0 [5.00, 80.0]	20.0 [0.300, 80.0]
Missing#									5108 (14.7%)	114 (15.8%)	5222 (14.7%)
Genotyping array
UK Biobank Axiom array	369423 (90.1%)	33881 (86.2%)	403304 (89.7%)		35444 (88.6%)	4705 (85.4%)	40149 (88.2%)
UK BiLEVE Axiom array	40682 (9.9%)	5418 (13.8%)	46100 (10.3%)		4559 (11.4%)	807 (14.6%)	5366 (11.8%)
APOE genotype
ε2ε2	2581 (0.6%)	247 (0.6%)	2828 (0.6%)		199 (0.5%)	30 (0.5%)	229 (0.5%)		225 (0.6%)	6 (0.8%)	231 (0.6%)
ε2ε3	50323 (12.3%)	4578 (11.6%)	54901 (12.2%)		3901 (9.8%)	535 (9.7%)	4436 (9.7%)		3608 (10.4%)	83 (11.5%)	3691 (10.4%)
ε2ε4	10272 (2.5%)	999 (2.5%)	11271 (2.5%)		885 (2.2%)	134 (2.4%)	1019 (2.2%)		768 (2.2%)	16 (2.2%)	784 (2.2%)
ε3ε3	241616 (58.9%)	22380 (56.9%)	263996 (58.7%)		23764 (59.4%)	3199 (58.0%)	26963 (59.2%)		21278 (61.1%)	424 (58.9%)	21702 (61.0%)
ε3ε4	95918 (23.4%)	9804 (24.9%)	105722 (23.5%)		10227 (25.6%)	1419 (25.7%)	11646 (25.6%)		8099 (23.2%)	167 (23.2%)	8266 (23.2%)
ε4ε4	9395 (2.3%)	1291 (3.3%)	10686 (2.4%)		1027 (2.6%)	195 (3.5%)	1222 (2.7%)		864 (2.5%)	24 (3.3%)	888 (2.5%)
PC1
Mean (SD)	-0.573 (55.6)	-4.69 (45.3)	-0.933 (54.7)		-3.34 (43.7)	-6.07 (38.5)	-3.67 (43.1)		0.0280 (0.133)	0.0169 (0.142)	0.0278 (0.133)
Median [Min, Max]	-12.1 [-19.3, 419]	-12.3 [-18.4, 418]	-12.2 [-19.3, 419]		-12.2 [-18.6, 417]	-12.3 [-17.8, 417]	-12.2 [-18.6, 417]		0.0971 [-0.331, 0.115]	0.0968 [-0.306, 0.109]	0.0971 [-0.331, 0.115]
PC2
Mean (SD)	0.148 (28.8)	1.61 (21.6)	0.276 (28.3)		-1.10 (27.7)	1.08 (20.8)	-0.839 (27.0)		0.0926 (0.0580)	0.0904 (0.0586)	0.0926 (0.0580)
Median [Min, Max]	3.64 [-282, 86.1]	3.67 [-281, 82.4]	3.65 [-282, 86.1]		3.63 [-282, 82.6]	3.69 [-277, 80.4]	3.64 [-282, 82.6]		0.125 [-0.182, 0.142]	0.125 [-0.175, 0.139]	0.125 [-0.182, 0.142]
PC3
Mean (SD)	-0.0819 (15.3)	-0.324 (11.9)	-0.103 (15.1)		1.20 (16.4)	0.266 (12.7)	1.09 (16.0)		-0.000851 (0.0347)	0.0000953 (0.0384)	-0.000831 (0.0347)
Median [Min, Max]	-1.50 [-143, 98.8]	-1.54 [-140, 95.8]	-1.50 [-143, 98.8]		-1.50 [-140, 94.7]	-1.56 [-136, 92.2]	-1.51 [-140, 94.7]		-0.00973 [-0.0520, 0.308]	-0.00949 [-0.0469, 0.272]	-0.00972 [-0.0520, 0.308]
PC4
Mean (SD)	0.0197 (10.6)	0.693 (9.36)	0.0786 (10.5)		0.289 (11.2)	1.03 (8.47)	0.379 (10.9)		0.0324 (0.0213)	0.0316 (0.0208)	0.0324 (0.0213)
Median [Min, Max]	1.17 [-108, 37.1]	1.44 [-103, 34.5]	1.19 [-108, 37.1]		1.24 [-108, 36.9]	1.36 [-102, 34.5]	1.25 [-108, 36.9]		0.0429 [-0.122, 0.0618]	0.0419 [-0.0966, 0.0614]	0.0429 [-0.122, 0.0618]
PC5
Mean (SD)	-0.00711 (7.51)	0.527 (7.99)	0.0396 (7.56)		-0.194 (7.84)	0.106 (8.27)	-0.157 (7.90)		0.00434 (0.00753)	0.00505 (0.00792)	0.00435 (0.00754)
Median [Min, Max]	-1.83 [-22.0, 33.8]	-1.49 [-18.1, 34.6]	-1.81 [-22.0, 34.6]		-2.36 [-18.2, 33.2]	-2.25 [-17.8, 31.6]	-2.35 [-18.2, 33.2]		0.00278 [-0.123, 0.0742]	0.00293 [-0.0254, 0.0396]	0.00278 [-0.123, 0.0742]
PC6
Mean (SD)	-0.0259 (5.18)	-0.168 (3.88)	-0.0383 (5.08)		-0.151 (4.26)	-0.191 (4.11)	-0.156 (4.25)		0.00697 (0.0158)	0.00644 (0.0155)	0.00696 (0.0158)
Median [Min, Max]	-0.328 [-26.8, 277]	-0.359 [-25.4, 200]	-0.330 [-26.8, 277]		-0.366 [-25.9, 277]	-0.383 [-19.2, 195]	-0.368 [-25.9, 277]		0.0131 [-0.122, 0.0605]	0.0123 [-0.0458, 0.0408]	0.0131 [-0.122, 0.0605]
PC7
Mean (SD)	0.00625 (5.10)	-0.0559 (4.48)	0.000810 (5.05)		-0.146 (5.08)	-0.0469 (4.21)	-0.134 (4.98)		0.0107 (0.0189)	0.0103 (0.0188)	0.0107 (0.0189)
Median [Min, Max]	0.210 [-54.5, 55.2]	0.197 [-50.6, 52.5]	0.209 [-54.5, 55.2]		0.0995 [-46.3, 53.4]	0.117 [-50.0, 52.4]	0.102 [-50.0, 53.4]		0.0160 [-0.0799, 0.0903]	0.0153 [-0.0611, 0.0565]	0.0160 [-0.0799, 0.0903]
PC8
Mean (SD)	-0.0230 (4.94)	-0.127 (4.25)	-0.0321 (4.88)		-0.0949 (4.70)	-0.110 (4.06)	-0.0967 (4.63)		-0.000500 (0.00528)	-0.000173 (0.00519)	-0.000494 (0.00528)
Median [Min, Max]	-0.328 [-136, 53.8]	-0.332 [-96.1, 50.4]	-0.328 [-136, 53.8]		-0.328 [-136, 49.8]	-0.301 [-92.7, 46.6]	-0.325 [-136, 49.8]		-0.00241 [-0.0286, 0.0499]	-0.00201 [-0.0117, 0.0210]	-0.00240 [-0.0286, 0.0499]
PC9
Mean (SD)	0.00695 (4.43)	0.106 (4.60)	0.0156 (4.44)		1.10 (3.62)	1.25 (3.52)	1.12 (3.61)		-0.000191 (0.00273)	-0.000169 (0.00276)	-0.000190 (0.00273)
Median [Min, Max]	0.660 [-36.6, 12.6]	0.871 [-33.7, 12.3]	0.678 [-36.6, 12.6]		1.53 [-34.0, 11.1]	1.65 [-26.3, 11.6]	1.54 [-34.0, 11.6]		-0.000651 [-0.0193, 0.0299]	-0.000644 [-0.00918, 0.0153]	-0.000651 [-0.0193, 0.0299]
PC10
Mean (SD)	0.00804 (4.22)	0.0224 (3.68)	0.00930 (4.17)		0.165 (4.60)	0.0679 (4.04)	0.153 (4.53)		0.0000811 (0.00256)	0.000259 (0.00295)	0.0000847 (0.00257)
Median [Min, Max]	0.00697 [-54.2, 44.6]	0.00786 [-53.0, 35.7]	0.00701 [-54.2, 44.6]		0.0313 [-52.9, 38.4]	-0.00549 [-51.0, 35.7]	0.0273 [-52.9, 38.4]		-0.000222 [-0.0165, 0.0214]	-0.000148 [-0.0194, 0.0169]	-0.000221 [-0.0194, 0.0214]
Apolipoprotein A (g/L)
Mean (SD)	1.54 (0.269)	1.50 (0.283)	1.54 (0.271)
Median [Min, Max]	1.52 [0.420, 2.50]	1.46 [0.419, 2.50]	1.51 [0.419, 2.50]
Missing	54413 (13.3%)	5148 (13.1%)	59561 (13.3%)
Apolipoprotein B (g/L)
Mean (SD)	1.03 (0.237)	1.00 (0.250)	1.03 (0.238)
Median [Min, Max]	1.02 [0.400, 2.00]	0.987 [0.401, 1.99]	1.02 [0.400, 2.00]
Missing	21199 (5.2%)	2084 (5.3%)	23283 (5.2%)
Total Cholesterol (mmol/L)
Mean (SD)	5.72 (1.13)	5.45 (1.25)	5.69 (1.14)
Median [Min, Max]	5.67 [0.601, 13.7]	5.40 [1.43, 12.3]	5.65 [0.601, 13.7]
Missing	19271 (4.7%)	1842 (4.7%)	21113 (4.7%)
HDL cholesterol (mmol/L)
Mean (SD)	1.46 (0.381)	1.38 (0.400)	1.45 (0.383)
Median [Min, Max]	1.41 [0.219, 4.40]	1.31 [0.252, 4.09]	1.40 [0.219, 4.40]
Missing	52438 (12.8%)	4948 (12.6%)	57386 (12.8%)
LDL direct (mmol/L)
Mean (SD)	3.57 (0.862)	3.39 (0.934)	3.56 (0.870)
Median [Min, Max]	3.53 [0.266, 9.80]	3.34 [0.276, 8.34]	3.52 [0.266, 9.80]
Missing	19982 (4.9%)	1933 (4.9%)	21915 (4.9%)
Lipoprotein A (nmol/L)
Mean (SD)	44.6 (49.1)	44.9 (49.6)	44.6 (49.2)
Median [Min, Max]	21.0 [3.80, 189]	21.3 [3.80, 189]	21.1 [3.80, 189]
Missing	96962 (23.6%)	9850 (25.1%)	106812 (23.8%)
Triglycerides (mmol/L)
Mean (SD)	1.73 (1.02)	1.89 (1.09)	1.75 (1.03)
Median [Min, Max]	1.47 [0.231, 11.3]	1.62 [0.319, 11.1]	1.48 [0.231, 11.3]
Missing	19571 (4.8%)	1882 (4.8%)	21453 (4.8%)
Change in HDLC values
Mean (SD)					0.00662 (0.213)	0.0128 (0.234)	0.00719 (0.215)		0.0342 (0.224)	-0.0176 (0.252)	0.0331 (0.225)
Median [Min, Max]					0 [-4.80, 1.29]	0 [-1.42, 1.04]	0 [-4.80, 1.29]		0.0259 [-2.46, 1.73]	-0.0129 [-1.15, 1.27]	0.0259 [-2.46, 1.73]
Missing					34663 (86.7%)	4971 (90.2%)	39634 (87.1%)		17573 (50.4%)	363 (50.4%)	17936 (50.4%)
Percent change in HDLC values
Mean (SD)					1.40 (13.7)	1.87 (15.7)	1.44 (13.9)		4.27 (19.8)	0.624 (23.6)	4.20 (19.9)
Median [Min, Max]					0 [-81.4, 230]	0 [-54.6, 70.0]	0 [-81.4, 230]		2.38 [-93.2, 744]	-1.02 [-68.5, 244]	2.33 [-93.2, 744]
Missing					34663 (86.7%)	4971 (90.2%)	39634 (87.1%)		17573 (50.4%)	363 (50.4%)	17936 (50.4%)
Change in non-HDLC values
Mean (SD)									-0.955 (0.954)	-0.820 (0.904)	-0.953 (0.953)
Median [Min, Max]									-0.983 [-6.04, 3.26]	-0.750 [-3.26, 2.33]	-0.983 [-6.04, 3.26]
Missing									29994 (86.1%)	637 (88.5%)	30631 (86.1%)
Percent change in non-HDLC values
Mean (SD)									-22.4 (23.9)	-21.2 (22.6)	-22.4 (23.8)
Median [Min, Max]									-26.2 [-90.6, 214]	-22.7 [-60.6, 58.4]	-26.2 [-90.6, 214]
Missing									29994 (86.1%)	637 (88.5%)	30631 (86.1%)
Change in LDLC values
Mean (SD)					-1.18 (0.980)	-0.997 (0.961)	-1.16 (0.979)		-0.803 (0.850)	-0.693 (0.846)	-0.801 (0.850)
Median [Min, Max]					-1.30 [-4.75, 3.80]	-1.00 [-4.20, 1.90]	-1.25 [-4.75, 3.80]		-0.815 [-5.73, 3.15]	-0.659 [-3.67, 1.94]	-0.815 [-5.73, 3.15]
Missing					35357 (88.4%)	5037 (91.4%)	40394 (88.7%)		23816 (68.4%)	511 (71.0%)	24327 (68.4%)
Percent change in LDLC values
Mean (SD)					-28.8 (25.6)	-25.2 (29.8)	-28.5 (26.0)		-22.4 (27.8)	-21.1 (26.8)	-22.4 (27.8)
Median [Min, Max]					-35.6 [-82.8, 231]	-31.1 [-74.9, 250]	-35.4 [-82.8, 250]		-26.6 [-85.2, 453]	-25.2 [-88.8, 76.7]	-26.6 [-88.8, 453]
Missing					35357 (88.4%)	5037 (91.4%)	40394 (88.7%)		23816 (68.4%)	511 (71.0%)	24327 (68.4%)
Change in TC values
Mean (SD)					-1.20 (1.06)	-1.06 (1.08)	-1.19 (1.06)		-0.848 (0.955)	-0.950 (1.04)	-0.850 (0.957)
Median [Min, Max]					-1.30 [-6.50, 3.90]	-1.10 [-4.90, 3.60]	-1.30 [-6.50, 3.90]		-0.853 [-5.90, 4.06]	-0.918 [-4.68, 2.90]	-0.853 [-5.90, 4.06]
Missing					34034 (85.1%)	4871 (88.4%)	38905 (85.5%)		16745 (48.1%)	333 (46.3%)	17078 (48.0%)
Percent change in TC values
Mean (SD)					-19.0 (17.6)	-17.2 (18.5)	-18.8 (17.7)		-14.8 (17.9)	-17.2 (19.0)	-14.9 (17.9)
Median [Min, Max]					-22.5 [-68.4, 200]	-20.1 [-58.8, 87.8]	-22.4 [-68.4, 200]		-16.5 [-69.6, 338]	-18.5 [-63.5, 67.5]	-16.6 [-69.6, 338]
Missing					34034 (85.1%)	4871 (88.4%)	38905 (85.5%)		16745 (48.1%)	333 (46.3%)	17078 (48.0%)
Change in TG values
Mean (SD)					-0.269 (0.724)	-0.286 (0.990)	-0.270 (0.753)		-0.177 (1.04)	-0.149 (1.07)	-0.176 (1.04)
Median [Min, Max]					-0.200 [-14.1, 7.03]	-0.200 [-11.1, 9.55]	-0.200 [-14.1, 9.55]		-0.102 [-42.6, 32.4]	-0.161 [-4.02, 10.9]	-0.102 [-42.6, 32.4]
Missing					34881 (87.2%)	4994 (90.6%)	39875 (87.6%)		17506 (50.2%)	344 (47.8%)	17850 (50.2%)
Percent change in TG values
Mean (SD)					-9.21 (29.9)	-9.56 (31.7)	-9.24 (30.0)		-2.00 (40.7)	-1.37 (52.4)	-1.99 (41.0)
Median [Min, Max]					-13.0 [-88.7, 235]	-14.3 [-90.6, 163]	-13.1 [-90.6, 235]		-8.09 [-88.7, 746]	-12.2 [-73.7, 464]	-8.16 [-88.7, 746]
Missing					34881 (87.2%)	4994 (90.6%)	39875 (87.6%)		17506 (50.2%)	344 (47.8%)	17850 (50.2%)
CVD-related death
No	410105 (100%)	27296 (69.5%)	437401 (97.3%)		40003 (100%)	3280 (59.5%)	43283 (95.1%)
Yes	0 (0%)	12003 (30.5%)	12003 (2.7%)		0 (0%)	2232 (40.5%)	2232 (4.9%)
Death follow-up time (years)
Mean (SD)	13.9 (0.985)	8.76 (3.76)	13.4 (2.05)		14.0 (4.56)	11.0 (5.34)	13.6 (4.76)		6.76 (5.51)	8.76 (5.76)	6.80 (5.53)
Median [Min, Max]	13.9 [0.0137, 16.8]	9.40 [0.0110, 16.6]	13.8 [0.0110, 16.8]		13.8 [1.11, 33.8]	10.6 [0.282, 30.7]	13.5 [0.282, 33.8]		5.37 [0.230, 34.2]	7.41 [0.329, 27.0]	5.43 [0.230, 34.2]
MACE
Censored					30379 (75.9%)	3131 (56.8%)	33510 (73.6%)		25215 (72.4%)	266 (36.9%)	25481 (71.7%)
Got event					9275 (23.2%)	2364 (42.9%)	11639 (25.6%)		9627 (27.6%)	454 (63.1%)	10081 (28.3%)
Missing					349 (0.9%)	17 (0.3%)	366 (0.8%)
MACE follow-up time (years)
Mean (SD)					6.01 (4.42)	5.40 (4.48)	5.94 (4.44)		5.14 (4.99)	4.44 (4.89)	5.13 (4.99)
Median [Min, Max]					5.43 [0.00274, 26.5]	4.31 [0.00274, 24.5]	5.29 [0.00274, 26.5]		3.55 [0.00274, 32.4]	2.77 [0.00274, 24.9]	3.54 [0.00274, 32.4]
Missing					349 (0.9%)	17 (0.3%)	366 (0.8%)
*For the UK Biobank, identified from both primary care (based on TC and TG values before statin treatment) and baseline data (those identified as having dysbetalipoproteinemia at baseline recruitment.
#12 (0.02%) UK Biobank participants missing strength information not included.
To convert mg/dL to mmol/L, divide by 38.67 for all biomarkers except triglycerides, where division is by 88.57.
Abbreviations: APOE = Apolipoprotein E, BiLEVE = Biobank Lung Exome Variant Evaluation, BP = blood pressure, CVD = cardiovascular disease, HDL = high-density lipoprotein, LDL = low-density lipoprotein, MACE = major adverse cardiovascular events, Max = Maximum, Min = Minimum, N = sample size, PC = principal component of genetic ancestry, SD = standard deviation, VLDL = very low-density lipoprotein.

## Sheet: Table S5
Table S5. Characteristics of UK Biobank and All of Us program participants by lipid biomarker
										UK Biobank					All of Us Program
		Apolipoprotein A, g/L	Apolipoprotein B, g/L	HDL cholesterol, mmol/L	LDL direct, mmol/L	Lipoprotein A, nmol/L	Cholesterol, mmol/L	Triglycerides, mmol/L		HDL cholesterol, mmol/L	LDL cholesterol, mmol/L	Total Cholesterol, mmol/L	Triglycerides, mmol/L		HDL cholesterol, mmol/L	Non-HDL cholesterol, mmol/L	LDL cholesterol, mmol/L	Total cholesterol, mmol/L	Triglycerides, mmol/L
		(N=389843)	(N=426121)	(N=392018)	(N=427489)	(N=342592)	(N=428291)	(N=427951)		(N=5881)	(N=5121)	(N=6610)	(N=5640)		(N=17626)	(N=4931)	(N=11235)	(N=18484)	(N=17712)
Age (years)
Mean (SD)		56.6 (8.06)	56.6 (8.05)	56.6 (8.05)	56.6 (8.05)	56.5 (8.07)	56.6 (8.05)	56.6 (8.05)		62.5 (7.16)	62.6 (7.08)	62.6 (7.26)	62.4 (7.20)		58.8 (10.8)	60.8 (11.0)	59.6 (10.6)	58.7 (10.8)	58.8 (10.8)
Median [Min, Max]		58.0 [37.0, 73.0]	58.0 [37.0, 73.0]	58.0 [37.0, 73.0]	58.0 [37.0, 73.0]	58.0 [37.0, 73.0]	58.0 [37.0, 73.0]	58.0 [37.0, 73.0]		63.2 [36.3, 78.8]	63.3 [36.3, 78.8]	63.2 [36.3, 78.8]	63.0 [36.3, 78.8]		59.4 [18.5, 97.8]	62.1 [18.7, 94.3]	60.2 [19.4, 97.8]	59.2 [18.5, 97.8]	59.3 [18.5, 97.8]
Sex
Female		207665 (53.3%)	229843 (53.9%)	209558 (53.5%)	230269 (53.9%)	185035 (54.0%)	230649 (53.9%)	230515 (53.9%)		2624 (44.6%)	2304 (45.0%)	2914 (44.1%)	2529 (44.8%)		9287 (52.7%)	2697 (54.7%)	5800 (51.6%)	9793 (53.0%)	9343 (52.7%)
Male		182178 (46.7%)	196278 (46.1%)	182460 (46.5%)	197220 (46.1%)	157557 (46.0%)	197642 (46.1%)	197436 (46.1%)		3257 (55.4%)	2817 (55.0%)	3696 (55.9%)	3111 (55.2%)		8339 (47.3%)	2234 (45.3%)	5435 (48.4%)	8691 (47.0%)	8369 (47.3%)
Body mass index (kg/m2)
Mean (SD)		27.4 (4.76)	27.4 (4.76)	27.4 (4.76)	27.4 (4.76)	27.4 (4.74)	27.4 (4.76)	27.4 (4.76)
Median [Min, Max]		26.8 [12.1, 74.7]	26.7 [12.1, 74.7]	26.8 [12.1, 74.7]	26.7 [12.1, 74.7]	26.7 [12.1, 68.1]	26.7 [12.1, 74.7]	26.7 [12.1, 74.7]
Race
White		367166 (94.2%)	401478 (94.2%)	369258 (94.2%)	402698 (94.2%)	321349 (93.8%)	403446 (94.2%)	403128 (94.2%)		5603 (95.3%)	4870 (95.1%)	6312 (95.5%)	5367 (95.2%)		12245 (69.5%)	3752 (76.1%)	7751 (69.0%)	12733 (68.9%)	12256 (69.2%)
Asian		8814 (2.3%)	9592 (2.3%)	8832 (2.3%)	9661 (2.3%)	8529 (2.5%)	9681 (2.3%)	9669 (2.3%)		151 (2.6%)	137 (2.7%)	160 (2.4%)	150 (2.7%)		361 (2.0%)	132 (2.7%)	260 (2.3%)	381 (2.1%)	366 (2.1%)
Black		6165 (1.6%)	6642 (1.6%)	6192 (1.6%)	6684 (1.6%)	5611 (1.6%)	6698 (1.6%)	6696 (1.6%)		52 (0.9%)	47 (0.9%)	53 (0.8%)	50 (0.9%)		3146 (17.8%)	422 (8.6%)	2055 (18.3%)	3365 (18.2%)	3099 (17.5%)
Mixed/Other/Unknown		7698 (2.0%)	8409 (2.0%)	7736 (2.0%)	8446 (2.0%)	7103 (2.1%)	8466 (2.0%)	8458 (2.0%)		75 (1.3%)	67 (1.3%)	85 (1.3%)	73 (1.3%)		1874 (10.6%)	625 (12.7%)	1169 (10.4%)	2005 (10.8%)	1991 (11.2%)
Smoking status
Never		212123 (54.4%)	232127 (54.5%)	213215 (54.4%)	232800 (54.5%)	187299 (54.7%)	233213 (54.5%)	233042 (54.5%)
Previous		134835 (34.6%)	147458 (34.6%)	135711 (34.6%)	147934 (34.6%)	117763 (34.4%)	148218 (34.6%)	148095 (34.6%)
Current		40924 (10.5%)	44403 (10.4%)	41118 (10.5%)	44616 (10.4%)	35801 (10.5%)	44717 (10.4%)	44676 (10.4%)
Unknown		1961 (0.5%)	2133 (0.5%)	1974 (0.5%)	2139 (0.5%)	1729 (0.5%)	2143 (0.5%)	2138 (0.5%)
Alcohol status
Never		17080 (4.4%)	18591 (4.4%)	17111 (4.4%)	18640 (4.4%)	15276 (4.5%)	18686 (4.4%)	18676 (4.4%)
Previous		13959 (3.6%)	15146 (3.6%)	13987 (3.6%)	15230 (3.6%)	12197 (3.6%)	15251 (3.6%)	15235 (3.6%)
Current		357855 (91.8%)	391347 (91.8%)	359963 (91.8%)	392580 (91.8%)	314275 (91.7%)	393311 (91.8%)	392999 (91.8%)
Unknown		949 (0.2%)	1037 (0.2%)	957 (0.2%)	1039 (0.2%)	844 (0.2%)	1043 (0.2%)	1041 (0.2%)
Physical activity
None		25097 (6.4%)	27250 (6.4%)	25219 (6.4%)	27381 (6.4%)	21943 (6.4%)	27434 (6.4%)	27410 (6.4%)
Mild		90337 (23.2%)	98538 (23.1%)	90848 (23.2%)	98844 (23.1%)	78837 (23.0%)	99035 (23.1%)	98952 (23.1%)
Moderate		232830 (59.7%)	254821 (59.8%)	234138 (59.7%)	255635 (59.8%)	204904 (59.8%)	256097 (59.8%)	255906 (59.8%)
Strenuous		39520 (10.1%)	43276 (10.2%)	39744 (10.1%)	43382 (10.1%)	35104 (10.2%)	43472 (10.2%)	43435 (10.1%)
Unknown		2059 (0.5%)	2236 (0.5%)	2069 (0.5%)	2247 (0.5%)	1804 (0.5%)	2253 (0.5%)	2248 (0.5%)
Townsend deprivation index
Mean (SD)		-1.32 (3.09)	-1.32 (3.08)	-1.32 (3.09)	-1.32 (3.09)	-1.32 (3.09)	-1.32 (3.09)	-1.32 (3.09)
Median [Min, Max]		-2.16 [-6.26, 11.0]	-2.16 [-6.26, 11.0]	-2.16 [-6.26, 11.0]	-2.16 [-6.26, 11.0]	-2.16 [-6.26, 11.0]	-2.16 [-6.26, 11.0]	-2.16 [-6.26, 11.0]
Systolic BP (mmHg)
Mean (SD)		138 (18.6)	138 (18.6)	138 (18.6)	138 (18.6)	138 (18.6)	138 (18.6)	138 (18.6)
Median [Min, Max]		137 [72.0, 268]	137 [72.0, 268]	137 [72.0, 268]	137 [72.0, 268]	136 [72.0, 268]	137 [72.0, 268]	137 [72.0, 268]
Diastolic BP (mmHg)
Mean (SD)		82.3 (10.1)	82.3 (10.1)	82.3 (10.1)	82.3 (10.1)	82.2 (10.1)	82.3 (10.1)	82.3 (10.1)
Median [Min, Max]		82.0 [42.0, 148]	82.0 [36.5, 148]	82.0 [42.0, 148]	82.0 [36.5, 148]	82.0 [36.5, 148]	82.0 [36.5, 148]	82.0 [36.5, 148]
On antihypertensive medication
No		302224 (77.5%)	330619 (77.6%)	303959 (77.5%)	331645 (77.6%)	267696 (78.1%)	332261 (77.6%)	332015 (77.6%)
Yes		87619 (22.5%)	95502 (22.4%)	88059 (22.5%)	95844 (22.4%)	74896 (21.9%)	96030 (22.4%)	95936 (22.4%)
Hypertension history
No										2192 (37.3%)	1924 (37.6%)	2448 (37.0%)	2114 (37.5%)		4579 (26.0%)	1129 (22.9%)	3022 (26.9%)	4804 (26.0%)	4601 (26.0%)
Yes										3689 (62.7%)	3197 (62.4%)	4162 (63.0%)	3526 (62.5%)		13047 (74.0%)	3802 (77.1%)	8213 (73.1%)	13680 (74.0%)	13111 (74.0%)
Diabetes Mellitus history
No		369145 (94.7%)	403685 (94.7%)	371272 (94.7%)	404884 (94.7%)	325228 (94.9%)	405616 (94.7%)	405318 (94.7%)		4686 (79.7%)	4098 (80.0%)	5263 (79.6%)	4471 (79.3%)		11731 (66.6%)	3288 (66.7%)	7422 (66.1%)	12244 (66.2%)	11730 (66.2%)
Yes		20698 (5.3%)	22436 (5.3%)	20746 (5.3%)	22605 (5.3%)	17364 (5.1%)	22675 (5.3%)	22633 (5.3%)		1195 (20.3%)	1023 (20.0%)	1347 (20.4%)	1169 (20.7%)		5895 (33.4%)	1643 (33.3%)	3813 (33.9%)	6240 (33.8%)	5982 (33.8%)
Cardiovascular disease history
No		329697 (84.6%)	360658 (84.6%)	331647 (84.6%)	361762 (84.6%)	291232 (85.0%)	362433 (84.6%)	362166 (84.6%)		3557 (60.5%)	3131 (61.1%)	3926 (59.4%)	3424 (60.7%)		13162 (74.7%)	3729 (75.6%)	8474 (75.4%)	13794 (74.6%)	13221 (74.6%)
Yes		60146 (15.4%)	65463 (15.4%)	60371 (15.4%)	65727 (15.4%)	51360 (15.0%)	65858 (15.4%)	65785 (15.4%)		2324 (39.5%)	1990 (38.9%)	2684 (40.6%)	2216 (39.3%)		4464 (25.3%)	1202 (24.4%)	2761 (24.6%)	4690 (25.4%)	4491 (25.4%)
With dysbetalipoproteinemia*
No		388988 (99.8%)	425309 (99.8%)	391159 (99.8%)	426583 (99.8%)	341854 (99.8%)	427381 (99.8%)	427041 (99.8%)		5854 (99.5%)	5100 (99.6%)	6581 (99.6%)	5613 (99.5%)		17504 (99.3%)	4906 (99.5%)	11160 (99.3%)	18360 (99.3%)	17588 (99.3%)
Yes		855 (0.2%)	812 (0.2%)	859 (0.2%)	906 (0.2%)	738 (0.2%)	910 (0.2%)	910 (0.2%)		27 (0.5%)	21 (0.4%)	29 (0.4%)	27 (0.5%)		122 (0.7%)	25 (0.5%)	75 (0.7%)	124 (0.7%)	124 (0.7%)
Data provider
England TPP										36 (0.6%)	32 (0.6%)	38 (0.6%)	31 (0.5%)
England Vision										3864 (65.7%)	3413 (66.6%)	4137 (62.6%)	3766 (66.8%)
Scotland										1964 (33.4%)	1663 (32.5%)	2416 (36.6%)	1829 (32.4%)
Wales										17 (0.3%)	13 (0.3%)	19 (0.3%)	14 (0.2%)
Statin type	Statin type
None	None	325355 (83.5%)	356075 (83.6%)	327270 (83.5%)	357174 (83.6%)	289354 (84.5%)	357856 (83.6%)	357569 (83.6%)		0 (0.0%)	0 (0.0%)	0 (0.0%)	0 (0.0%)		0 (0.0%)	0 (0.0%)	0 (0.0%)	0 (0.0%)	0 (0.0%)
Atorvastatin	Atorvastatin	14464 (3.7%)	15699 (3.7%)	14501 (3.7%)	15767 (3.7%)	11575 (3.4%)	15806 (3.7%)	15785 (3.7%)		1698 (28.9%)	1387 (27.1%)	1934 (29.3%)	1589 (28.2%)		8944 (50.7%)	2940 (59.6%)	5718 (50.9%)	9203 (49.8%)	8993 (50.8%)
Cerivastatin										2 (0.0%)	1 (0.0%)	4 (0.1%)	2 (0.0%)		6 (0.0%)	0 (0%)	0 (0%)	6 (0.0%)	6 (0.0%)
Fluvastatin										14 (0.2%)	11 (0.2%)	21 (0.3%)	17 (0.3%)		1140 (6.5%)	39 (0.8%)	456 (4.1%)	1172 (6.3%)	1132 (6.4%)
Lovastatin															479 (2.7%)	129 (2.6%)	301 (2.7%)	536 (2.9%)	516 (2.9%)
Pitavastatin															27 (0.2%)	9 (0.2%)	20 (0.2%)	27 (0.1%)	27 (0.2%)
Pravastatin										107 (1.8%)	95 (1.9%)	125 (1.9%)	110 (2.0%)		1457 (8.3%)	436 (8.8%)	940 (8.4%)	1513 (8.2%)	1451 (8.2%)
Rosuvastatin										173 (2.9%)	157 (3.1%)	195 (3.0%)	172 (3.0%)		1276 (7.2%)	481 (9.8%)	890 (7.9%)	1294 (7.0%)	1276 (7.2%)
Simvastatin	Simvastatin	45287 (11.6%)	49185 (11.5%)	45474 (11.6%)	49360 (11.5%)	37843 (11.0%)	49435 (11.5%)	49408 (11.5%)		3887 (66.1%)	3470 (67.8%)	4331 (65.5%)	3750 (66.5%)		4297 (24.4%)	897 (18.2%)	2910 (25.9%)	4733 (25.6%)	4311 (24.3%)
Unspecified	Other	4737 (1.2%)	5162 (1.2%)	4773 (1.2%)	5188 (1.2%)	3820 (1.1%)	5194 (1.2%)	5189 (1.2%)
Statin strength
Mean (SD)										28.3 (14.5)	28.4 (14.4)	28.4 (14.6)	28.1 (14.5)		27.1 (18.7)	25.3 (18.2)	26.8 (18.8)	27.0 (18.6)	27.0 (18.6)
Median [Min, Max]										20.0 [0.100, 80.0]	20.0 [0.200, 80.0]	20.0 [0.100, 80.0]	20.0 [0.100, 80.0]		20.0 [0.300, 80.0]	20.0 [1.00, 80.0]	20.0 [1.00, 80.0]	20.0 [0.300, 80.0]	20.0 [0.300, 80.0]
Missing															1346 (7.6%)	619 (12.6%)	979 (8.7%)	1360 (7.4%)	1200 (6.8%)
Genotyping array
UK Biobank Axiom array		349767 (89.7%)	382383 (89.7%)	351735 (89.7%)	383592 (89.7%)	307715 (89.8%)	384311 (89.7%)	383995 (89.7%)		5186 (88.2%)	4530 (88.5%)	5814 (88.0%)	4973 (88.2%)
UK BiLEVE Axiom array		40076 (10.3%)	43738 (10.3%)	40283 (10.3%)	43897 (10.3%)	34877 (10.2%)	43980 (10.3%)	43956 (10.3%)		695 (11.8%)	591 (11.5%)	796 (12.0%)	667 (11.8%)
APOE genotype
ε2ε2		2463 (0.6%)	2376 (0.6%)	2495 (0.6%)	2680 (0.6%)	2065 (0.6%)	2685 (0.6%)	2686 (0.6%)		29 (0.5%)	22 (0.4%)	32 (0.5%)	28 (0.5%)		127 (0.7%)	26 (0.5%)	79 (0.7%)	131 (0.7%)	128 (0.7%)
ε2ε3		47719 (12.2%)	52056 (12.2%)	48113 (12.3%)	52292 (12.2%)	41311 (12.1%)	52387 (12.2%)	52340 (12.2%)		600 (10.2%)	512 (10.0%)	662 (10.0%)	570 (10.1%)		1909 (10.8%)	528 (10.7%)	1215 (10.8%)	1969 (10.7%)	1913 (10.8%)
ε2ε4		9779 (2.5%)	10667 (2.5%)	9834 (2.5%)	10708 (2.5%)	8438 (2.5%)	10733 (2.5%)	10725 (2.5%)		133 (2.3%)	111 (2.2%)	147 (2.2%)	126 (2.2%)		387 (2.2%)	105 (2.1%)	222 (2.0%)	402 (2.2%)	386 (2.2%)
ε3ε3		228640 (58.6%)	250538 (58.8%)	229883 (58.6%)	250986 (58.7%)	202010 (59.0%)	251463 (58.7%)	251267 (58.7%)		3426 (58.3%)	2997 (58.5%)	3862 (58.4%)	3287 (58.3%)		10760 (61.0%)	3061 (62.1%)	6866 (61.1%)	11299 (61.1%)	10836 (61.2%)
ε3ε4		91953 (23.6%)	100314 (23.5%)	92349 (23.6%)	100594 (23.5%)	80639 (23.5%)	100778 (23.5%)	100698 (23.5%)		1535 (26.1%)	1336 (26.1%)	1729 (26.2%)	1475 (26.2%)		4017 (22.8%)	1108 (22.5%)	2589 (23.0%)	4237 (22.9%)	4022 (22.7%)
ε4ε4		9289 (2.4%)	10170 (2.4%)	9344 (2.4%)	10229 (2.4%)	8129 (2.4%)	10245 (2.4%)	10235 (2.4%)		158 (2.7%)	143 (2.8%)	178 (2.7%)	154 (2.7%)		426 (2.4%)	103 (2.1%)	264 (2.3%)	446 (2.4%)	427 (2.4%)
PC1
Mean (SD)		-0.991 (54.6)	-1.10 (54.3)	-1.00 (54.6)	-1.06 (54.4)	-0.382 (55.7)	-1.06 (54.4)	-1.06 (54.4)		-3.83 (43.7)	-3.45 (44.8)	-4.47 (41.9)	-3.69 (44.0)		0.0306 (0.129)	0.0658 (0.0948)	0.0297 (0.130)	0.0297 (0.130)	0.0318 (0.128)
Median [Min, Max]		-12.2 [-19.3, 419]	-12.2 [-19.3, 419]	-12.2 [-19.3, 419]	-12.2 [-19.3, 419]	-12.1 [-19.3, 419]	-12.2 [-19.3, 419]	-12.2 [-19.3, 419]		-12.3 [-17.7, 414]	-12.3 [-17.7, 414]	-12.4 [-17.7, 414]	-12.3 [-17.7, 414]		0.0970 [-0.328, 0.115]	0.0982 [-0.328, 0.115]	0.0967 [-0.328, 0.115]	0.0970 [-0.331, 0.115]	0.0970 [-0.328, 0.115]
PC2
Mean (SD)		0.299 (28.2)	0.284 (28.2)	0.305 (28.2)	0.271 (28.2)	-0.127 (29.6)	0.272 (28.2)	0.273 (28.2)		-0.587 (27.7)	-0.658 (27.7)	-0.409 (26.8)	-0.733 (28.0)		0.0938 (0.0570)	0.0982 (0.0600)	0.0926 (0.0579)	0.0927 (0.0579)	0.0931 (0.0579)
Median [Min, Max]		3.65 [-282, 86.1]	3.65 [-282, 86.1]	3.65 [-282, 86.1]	3.65 [-282, 86.1]	3.64 [-282, 86.1]	3.65 [-282, 86.1]	3.65 [-282, 86.1]		3.57 [-278, 81.4]	3.57 [-278, 81.2]	3.57 [-278, 81.4]	3.57 [-278, 81.2]		0.125 [-0.179, 0.142]	0.127 [-0.178, 0.142]	0.125 [-0.179, 0.141]	0.125 [-0.179, 0.142]	0.125 [-0.179, 0.142]
PC3
Mean (SD)		-0.102 (15.0)	-0.116 (15.0)	-0.112 (15.0)	-0.114 (15.0)	-0.00627 (15.8)	-0.112 (15.0)	-0.113 (15.0)		0.588 (15.8)	0.748 (16.0)	0.556 (15.4)	0.718 (16.0)		-0.00140 (0.0333)	0.00494 (0.0487)	-0.00148 (0.0336)	-0.000520 (0.0359)	-0.000263 (0.0364)
Median [Min, Max]		-1.50 [-142, 98.8]	-1.50 [-143, 98.8]	-1.50 [-142, 98.8]	-1.50 [-143, 98.8]	-1.49 [-143, 98.8]	-1.50 [-143, 98.8]	-1.50 [-143, 98.8]		-1.56 [-138, 93.9]	-1.58 [-138, 93.9]	-1.57 [-138, 93.9]	-1.58 [-138, 93.9]		-0.00979 [-0.0520, 0.308]	-0.0101 [-0.0520, 0.307]	-0.00984 [-0.0520, 0.308]	-0.00976 [-0.0520, 0.308]	-0.00977 [-0.0520, 0.308]
PC4
Mean (SD)		0.0830 (10.5)	0.0847 (10.5)	0.0811 (10.5)	0.0869 (10.5)	0.0256 (10.8)	0.0868 (10.5)	0.0873 (10.5)		0.197 (14.6)	0.118 (14.9)	0.376 (14.3)	0.217 (14.6)		0.0326 (0.0212)	0.0349 (0.0222)	0.0319 (0.0214)	0.0322 (0.0215)	0.0324 (0.0214)
Median [Min, Max]		1.20 [-105, 37.1]	1.20 [-108, 37.1]	1.19 [-105, 37.1]	1.20 [-108, 37.1]	1.19 [-108, 37.1]	1.20 [-108, 37.1]	1.20 [-108, 37.1]		2.41 [-102, 33.9]	2.41 [-102, 33.9]	2.48 [-108, 33.9]	2.40 [-101, 33.9]		0.0427 [-0.115, 0.0618]	0.0450 [-0.113, 0.0614]	0.0418 [-0.115, 0.0618]	0.0425 [-0.115, 0.0618]	0.0427 [-0.115, 0.0618]
PC5
Mean (SD)		0.0495 (7.56)	0.0555 (7.56)	0.0491 (7.56)	0.0528 (7.56)	0.0529 (7.56)	0.0536 (7.56)	0.0541 (7.56)		3.00 (8.91)	2.93 (8.90)	3.13 (8.85)	2.93 (8.95)		0.00409 (0.00721)	0.00303 (0.00520)	0.00414 (0.00733)	0.00415 (0.00727)	0.00402 (0.00715)
Median [Min, Max]		-1.80 [-22.0, 34.6]	-1.79 [-22.0, 34.6]	-1.80 [-22.0, 34.6]	-1.79 [-22.0, 34.6]	-1.79 [-22.0, 34.6]	-1.79 [-22.0, 34.6]	-1.79 [-22.0, 34.6]		1.13 [-17.0, 33.2]	0.981 [-17.0, 33.2]	1.58 [-17.0, 33.2]	0.955 [-17.0, 33.2]		0.00273 [-0.0974, 0.0649]	0.00266 [-0.0223, 0.0649]	0.00267 [-0.0974, 0.0649]	0.00273 [-0.0974, 0.0649]	0.00271 [-0.0974, 0.0649]
PC6
Mean (SD)		-0.0378 (5.07)	-0.0369 (5.08)	-0.0376 (5.07)	-0.0364 (5.10)	-0.0434 (5.22)	-0.0365 (5.09)	-0.0366 (5.09)		-0.369 (3.59)	-0.364 (3.70)	-0.373 (3.47)	-0.381 (3.61)		0.00672 (0.0160)	0.0100 (0.0150)	0.00601 (0.0160)	0.00667 (0.0160)	0.00666 (0.0160)
Median [Min, Max]		-0.329 [-26.8, 277]	-0.330 [-26.8, 277]	-0.329 [-26.8, 277]	-0.330 [-26.8, 277]	-0.336 [-26.8, 257]	-0.330 [-26.8, 277]	-0.330 [-26.8, 277]		-0.427 [-21.5, 104]	-0.436 [-21.5, 104]	-0.419 [-21.5, 104]	-0.452 [-21.5, 104]		0.0132 [-0.122, 0.0605]	0.0163 [-0.0766, 0.0537]	0.0117 [-0.122, 0.0537]	0.0130 [-0.122, 0.0605]	0.0130 [-0.122, 0.0605]
PC7
Mean (SD)		0.00118 (5.04)	-0.00217 (5.04)	0.0000811 (5.04)	-0.00245 (5.04)	-0.00757 (5.13)	-0.00209 (5.04)	-0.00239 (5.04)		-0.663 (5.63)	-0.706 (5.76)	-0.644 (5.48)	-0.664 (5.65)		0.0102 (0.0193)	0.0132 (0.0187)	0.00923 (0.0196)	0.0102 (0.0193)	0.0101 (0.0193)
Median [Min, Max]		0.210 [-54.5, 55.2]	0.210 [-54.5, 55.2]	0.210 [-54.5, 55.2]	0.209 [-54.5, 55.2]	0.205 [-54.5, 55.2]	0.209 [-54.5, 55.2]	0.209 [-54.5, 55.2]		-0.106 [-39.6, 42.8]	-0.123 [-39.6, 42.8]	-0.124 [-39.9, 42.8]	-0.116 [-38.8, 42.8]		0.0161 [-0.0784, 0.0870]	0.0195 [-0.0685, 0.0781]	0.0151 [-0.0708, 0.0821]	0.0160 [-0.0784, 0.0870]	0.0160 [-0.0784, 0.0870]
PC8
Mean (SD)		-0.0368 (4.88)	-0.0334 (4.88)	-0.0365 (4.88)	-0.0334 (4.89)	-0.0434 (4.94)	-0.0332 (4.88)	-0.0334 (4.88)		-0.227 (4.81)	-0.237 (4.92)	-0.212 (4.69)	-0.243 (4.83)		-0.000492 (0.00521)	-0.00170 (0.00453)	-0.000256 (0.00523)	-0.000471 (0.00522)	-0.000495 (0.00519)
Median [Min, Max]		-0.331 [-136, 53.8]	-0.327 [-136, 53.8]	-0.331 [-136, 53.8]	-0.327 [-136, 53.8]	-0.324 [-124, 53.8]	-0.327 [-136, 53.8]	-0.327 [-136, 53.8]		-0.130 [-50.9, 41.5]	-0.169 [-50.9, 41.5]	-0.0855 [-50.9, 41.5]	-0.176 [-50.9, 41.5]		-0.00245 [-0.0194, 0.0498]	-0.00320 [-0.0165, 0.0249]	-0.00215 [-0.0169, 0.0328]	-0.00240 [-0.0194, 0.0498]	-0.00243 [-0.0194, 0.0498]
PC9
Mean (SD)		0.00303 (4.47)	0.00867 (4.46)	0.00228 (4.47)	0.00916 (4.46)	0.0226 (4.43)	0.00954 (4.46)	0.00933 (4.46)		1.08 (3.74)	1.05 (3.76)	1.14 (3.72)	1.08 (3.73)		-0.000185 (0.00265)	-0.000427 (0.00211)	-0.000115 (0.00265)	-0.000178 (0.00267)	-0.000179 (0.00264)
Median [Min, Max]		0.674 [-36.6, 12.6]	0.678 [-36.6, 12.6]	0.672 [-36.6, 12.6]	0.678 [-36.6, 12.6]	0.676 [-36.0, 12.6]	0.678 [-36.6, 12.6]	0.678 [-36.6, 12.6]		1.55 [-31.6, 10.0]	1.52 [-31.6, 10.0]	1.62 [-31.6, 10.0]	1.56 [-31.6, 10.0]		-0.000643 [-0.0178, 0.0299]	-0.000767 [-0.0132, 0.0205]	-0.000577 [-0.0156, 0.0205]	-0.000643 [-0.0178, 0.0299]	-0.000640 [-0.0178, 0.0299]
PC10
Mean (SD)		0.0114 (4.17)	0.00653 (4.16)	0.0115 (4.16)	0.00588 (4.16)	-0.00471 (4.29)	0.00647 (4.16)	0.00603 (4.16)		0.0693 (4.30)	0.0715 (4.39)	-0.0147 (4.24)	0.0693 (4.40)		0.0000829 (0.00251)	-0.000161 (0.00186)	0.0000857 (0.00251)	0.0000842 (0.00252)	0.0000829 (0.00249)
Median [Min, Max]		0.00927 [-54.2, 43.4]	0.00477 [-54.2, 43.4]	0.00911 [-54.2, 43.4]	0.00462 [-54.2, 43.4]	0.000336 [-54.2, 43.4]	0.00470 [-54.2, 43.4]	0.00457 [-54.2, 43.4]		0.00749 [-39.7, 31.8]	0.0317 [-39.7, 31.8]	-0.0907 [-39.7, 31.8]	0.0445 [-39.7, 31.8]		-0.000225 [-0.0135, 0.0197]	-0.000293 [-0.0129, 0.0165]	-0.000212 [-0.0135, 0.0197]	-0.000222 [-0.0133, 0.0197]	-0.000221 [-0.0135, 0.0197]
Percentage change in biomarker (Biomarker value for baseline analysis)
Mean (SD)		1.54 (0.271)	1.03 (0.238)	1.45 (0.383)	3.56 (0.870)	44.6 (49.2)	5.69 (1.14)	1.75 (1.03)		1.44 (13.9)	-28.5 (26.0)	-18.8 (17.7)	-9.24 (30.0)		4.20 (19.9)	-22.4 (23.8)	-22.4 (27.8)	-14.9 (17.9)	-1.99 (41.0)
Median [Min, Max]		1.51 [0.419, 2.50]	1.02 [0.400, 2.00]	1.40 [0.219, 4.40]	3.52 [0.266, 9.80]	21.1 [3.80, 189]	5.65 [0.601, 13.7]	1.48 [0.231, 11.3]		0 [-81.4, 230]	-35.4 [-82.8, 250]	-22.4 [-68.4, 200]	-13.1 [-90.6, 235]		2.33 [-93.2, 744]	-26.2 [-90.6, 214]	-26.6 [-88.8, 453]	-16.6 [-69.6, 338]	-8.16 [-88.7, 746]
Death status
Censored		355692 (91.2%)	388906 (91.3%)	357667 (91.2%)	390123 (91.3%)	313143 (91.4%)	390834 (91.3%)	390534 (91.3%)		5340 (90.8%)	4646 (90.7%)	5969 (90.3%)	5122 (90.8%)		17269 (98.0%)	4848 (98.3%)	11026 (98.1%)	18097 (97.9%)	17336 (97.9%)
Died		34151 (8.8%)	37215 (8.7%)	34351 (8.8%)	37366 (8.7%)	29449 (8.6%)	37457 (8.7%)	37417 (8.7%)		541 (9.2%)	475 (9.3%)	641 (9.7%)	518 (9.2%)		357 (2.0%)	83 (1.7%)	209 (1.9%)	387 (2.1%)	376 (2.1%)
CVD-related death
No		379452 (97.3%)	414762 (97.3%)	381572 (97.3%)	416086 (97.3%)	333740 (97.4%)	416854 (97.3%)	416532 (97.3%)		5652 (96.1%)	4914 (96.0%)	6340 (95.9%)	5417 (96.0%)
Yes		10391 (2.7%)	11359 (2.7%)	10446 (2.7%)	11403 (2.7%)	8852 (2.6%)	11437 (2.7%)	11419 (2.7%)		229 (3.9%)	207 (4.0%)	270 (4.1%)	223 (4.0%)
Death follow-up time (years)
Mean (SD)		13.4 (2.05)	13.4 (2.05)	13.4 (2.05)	13.4 (2.05)	13.4 (2.04)	13.4 (2.05)	13.4 (2.05)		11.6 (4.03)	11.5 (3.84)	11.7 (4.24)	11.8 (4.11)		7.83 (5.70)	4.81 (3.41)	7.07 (5.02)	8.01 (5.76)	7.79 (5.68)
Median [Min, Max]		13.8 [0.0110, 16.0]	13.8 [0.0110, 16.0]	13.8 [0.0110, 16.0]	13.8 [0.0110, 16.0]	13.8 [0.0110, 16.0]	13.8 [0.0110, 16.0]	13.8 [0.0110, 16.0]		9.69 [0.392, 27.8]	9.86 [0.392, 24.7]	9.69 [0.392, 31.3]	10.0 [0.392, 28.6]		6.55 [0.230, 30.6]	4.09 [0.230, 18.2]	5.91 [0.230, 27.9]	6.77 [0.230, 30.6]	6.50 [0.230, 30.6]
MACE
Censored										4523 (76.9%)	3955 (77.2%)	5054 (76.5%)	4331 (76.8%)		12155 (69.0%)	3733 (75.7%)	8062 (71.8%)	12654 (68.5%)	12211 (68.9%)
Got event										1182 (20.1%)	1014 (19.8%)	1365 (20.7%)	1153 (20.4%)		5471 (31.0%)	1198 (24.3%)	3173 (28.2%)	5830 (31.5%)	5501 (31.1%)
Missing										176 (3.0%)	152 (3.0%)	191 (2.9%)	156 (2.8%)
MACE follow-up time (years)
Mean (SD)										4.58 (3.63)	4.54 (3.49)	4.58 (3.76)	4.71 (3.74)		5.71 (5.25)	3.89 (3.32)	5.36 (4.73)	5.83 (5.31)	5.69 (5.23)
Median [Min, Max]										3.08 [0.00274, 20.5]	3.08 [0.00274, 18.1]	3.06 [0.00274, 24.7]	3.09 [0.00274, 22.0]		4.19 [0.00274, 28.2]	3.15 [0.00274, 17.9]	4.07 [0.00274, 27.9]	4.32 [0.00274, 28.3]	4.19 [0.00274, 28.3]
Missing										176 (3.0%)	152 (3.0%)	191 (2.9%)	156 (2.8%)
*For the UK Biobank, identified from both primary care (based on TC and TG values before statin treatment) and baseline data (those identified as having dysbetalipoproteinemia at baseline recruitment.
Abbreviations: APOE = Apolipoprotein E, BiLEVE = Biobank Lung Exome Variant Evaluation, BP = blood pressure, CVD = cardiovascular disease, HDL = high-density lipoprotein, LDL = low-density lipoprotein, MACE = major adverse cardiovascular events, Max = Maximum, Min = Minimum, N = sample size, PC = principal component of genetic ancestry, SD = standard deviation, VLDL = very low-density lipoprotein.

## Sheet: Table S6
Table S6. Associations of Covariates with Lipid Biomarkers in the UK Biobank baseline analysis.
Covariate		Apolipoprotein A (g/L)				Apolipoprotein B (g/L)				HDL cholesterol (mmol/L)				LDL direct (mmol/L)				Lipoprotein A (nmol/L)				Total Cholesterol (mmol/L)				Triglycerides (mmol/L)
		Estimate	SE	P	P trend*	Estimate	SE	P	P trend*	Estimate	SE	P	P trend*	Estimate	SE	P	P trend*	Estimate	SE	P	P trend*	Estimate	SE	P	P trend*	Estimate	SE	P	P trend*
Intercept		1.512	0.0051	<2.00E-16		0.3919	0.00429	<2.00E-16		1.733	0.00693	<2.00E-16		1.468	0.01538	<2.00E-16		42.1001	1.13467	<2.00E-16		3.087	0.02026	<2.00E-16		-0.618	0.01979	<2.00E-16
Age (years)		0.00334	6e-05	<2.00E-16		0.00448	5e-05	<2.00E-16		0.00365	7e-05	<2.00E-16		0.01707	0.00017	<2.00E-16		0.03786	0.01227	<2.00E-16		0.02368	0.00022	<2.00E-16		0.00338	0.00021	<2.00E-16
Sex	Female
	Male	-0.2103	0.00079	<2.00E-16		-0.00065	0.00066	0.328		-0.3049	0.00107	<2.00E-16		-0.08556	0.00238	<2.00E-16		-1.90218	0.17636	<2.00E-16		-0.3222	0.00314	<2.00E-16		0.3606	0.00307	<2.00E-16
Body mass index (kg/m2)		-0.01421	9e-05	<2.00E-16		0.00681	7e-05	<2.00E-16		-0.0245	0.00012	<2.00E-16		0.01746	0.00026	<2.00E-16		-0.01254	0.01947	0.52		0.00699	0.00035	<2.00E-16		0.05324	0.00034	<2.00E-16
Race	White
	Asian	-0.00402	0.00683	0.556		-0.01623	0.00574	0.0047		-0.01183	0.00928	<2.00E-16		-0.05211	0.02058	<2.00E-16		0.97815	1.47864	0.508		-0.0542	0.02711	0.0456		0.06263	0.02649	<2.00E-16
	Black	-0.00568	0.0082	0.488		-0.00058	0.0069	0.933		-0.00842	0.01114	0.45		0.02071	0.02473	0.402		-0.26301	1.79085	0.883		0.02073	0.03258	0.525		0.05647	0.03183	0.076
	Mixed\Other\Unknown	-0.00316	0.00401	0.43		-0.00053	0.00337	0.876		-0.00347	0.00545	0.524		0.00855	0.0121	0.48		-0.92921	0.8833	<2.00E-16		0.0096	0.01593	0.547		0.03046	0.01556	0.0504
Smoking status	Never
	Previous	0.02261	0.00084	<2.00E-16		0.00093	0.0007	<2.00E-16		0.02596	0.00114	<2.00E-16		-0.00922	0.00252	<2.00E-16		0.21396	0.18678	<2.00E-16		0.02175	0.00332	6.07e-11		0.04084	0.00325	<2.00E-16
	Current	-0.02512	0.0013	<2.00E-16		0.03946	0.0011	<2.00E-16		-0.04926	0.00177	<2.00E-16		0.08852	0.00394	<2.00E-16		0.15063	0.29091	0.605		0.107	0.00519	<2.00E-16		0.242	0.00507	<2.00E-16
	Unknown	0.0036	0.0058	0.535		-0.00227	0.00488	0.641		-0.00289	0.00787	0.713		-0.02425	0.01752	<2.00E-16		2.34019	1.29176	0.07		-0.01743	0.02307	0.45		0.0538	0.02255	<2.00E-16
Alcohol status	Never
	Previous	-0.00945	0.00273	0.000543		0.002	0.0023	0.386		-0.00077	0.00372	0.835		0.00446	0.00825	0.589		0.22406	0.60766	0.712		-0.006	0.01087	0.581		-0.05351	0.01062	4.71e-07
	Current	0.07938	0.00194	<2.00E-16		0.00436	0.00163	0.00753		0.1082	0.00264	<2.00E-16		0.01933	0.00586	0.000971		0.13752	0.42989	0.749		0.1094	0.00772	<2.00E-16		-0.08861	0.00754	<2.00E-16
	Unknown	0.06086	0.00877	3.99e-12		-0.00165	0.00736	0.823		0.09147	0.01189	<2.00E-16		-0.0024	0.02641	0.928		0.95818	1.94743	0.623		0.0601	0.03475	0.0838		-0.1426	0.03396	<2.00E-16
Physical activity	None
	Mild	0.00664	0.00169	8.29e-05		0.00065	0.00142	0.649		0.00605	0.00229	0.00825		0.01112	0.0051	<2.00E-16		0.21623	0.37691	0.566		0.01306	0.00671	0.0517		-0.02246	0.00656	0.000618
	Moderate	0.02082	0.00161	<2.00E-16		-0.00805	0.00135	<2.00E-16		0.02593	0.00218	<2.00E-16		-0.01347	0.00485	0.00548		0.26392	0.35856	0.462		-0.00865	0.00639	<2.00E-16		-0.08923	0.00624	<2.00E-16
	Strenuous	0.05761	0.00197	<2.00E-16		-0.02269	0.00166	<2.00E-16		0.07964	0.00268	<2.00E-16		-0.0487	0.00595	<2.00E-16		0.3829	0.4393	0.383		-0.02354	0.00784	<2.00E-16		-0.1993	0.00766	<2.00E-16
	Unknown	-0.00502	0.00575	0.383		-0.00838	0.00485	0.0839		-0.00128	0.00781	0.87		-0.03737	0.01736	0.0314		-0.60736	1.28619	0.637		-0.03572	0.02286	<2.00E-16		0.03709	0.02235	0.0969
Townsend deprivation index		0.00053	0.00013	4.77e-05		-0.00086	0.00011	4.85e-15		0.00053	0.00018	<2.00E-16		-0.00434	0.00039	<2.00E-16		-0.056	0.02909	0.0542		-0.00451	0.00052	<2.00E-16		0.00026	0.00051	0.604
Systolic BP (mmHg)		0.00113	3e-05	<2.00E-16		0.00021	3e-05	6.63e-16		0.00126	4e-05	<2.00E-16		0.00084	9e-05	<2.00E-16		-0.003	0.00693	0.665		0.00257	0.00012	<2.00E-16		0.00197	0.00012	<2.00E-16
Diastolic BP (mmHg)		0.00102	6e-05	<2.00E-16		0.00274	5e-05	<2.00E-16		0.00057	8e-05	<2.00E-16		0.00952	0.00017	<2.00E-16		0.01701	0.01242	<2.00E-16		0.01257	0.00022	<2.00E-16		0.00421	0.00022	<2.00E-16
On antihypertensive medication	No
	Yes	-0.01363	0.00107	<2.00E-16		-0.03963	0.0009	<2.00E-16		-0.03117	0.00146	<2.00E-16		-0.1702	0.00324	<2.00E-16		-0.98044	0.2403	4.5e-05		-0.2287	0.00426	<2.00E-16		0.02061	0.00417	7.55e-07
Diabetes Mellitus history	No
	Yes	-0.04801	0.00182	<2.00E-16		-0.08725	0.00154	<2.00E-16		-0.06095	0.00248	<2.00E-16		-0.3773	0.00551	<2.00E-16		-3.82287	0.41523	<2.00E-16		-0.5038	0.00725	<2.00E-16		0.05888	0.00709	<2.00E-16
Cardiovascular disease history	No
	Yes	-0.03202	0.00114	<2.00E-16		-0.01112	0.00096	<2.00E-16		-0.03538	0.00154	<2.00E-16		-0.05552	0.00343	<2.00E-16		2.89547	0.2555	<2.00E-16		-0.09815	0.00452	<2.00E-16		-0.00133	0.00441	0.764
Genotyping array	UK Biobank Axiom array
	UK BiLEVE Axiom array	-0.00164	0.00125	<2.00E-16		0.0056	0.00105	9.37e-08		-0.00526	0.00169	<2.00E-16		0.0123	0.00376	<2.00E-16		0.37903	0.27897	<2.00E-16		0.01457	0.00495	0.00326		0.02832	0.00484	4.76e-09
APOE genotype	ε3ε3				<2.00E-16				<2.00E-16				<2.00E-16				<2.00E-16				<2.00E-16				<2.00E-16				<2.00E-16
	ε2ε2	0.04895	0.00511	<2.00E-16		-0.4457	0.00452	<2.00E-16		0.03887	0.00691	<2.00E-16		-1.002	0.01543	<2.00E-16		-10.3126	1.16228	<2.00E-16		-0.9578	0.02033	<2.00E-16		0.376	0.01985	<2.00E-16
	ε2ε3	0.03205	0.00126	<2.00E-16		-0.1435	0.00106	<2.00E-16		0.0299	0.00171	<2.00E-16		-0.4335	0.00381	<2.00E-16		-2.21462	0.28176	3.85e-15		-0.453	0.00501	<2.00E-16		0.09714	0.0049	<2.00E-16
	ε2ε4	0.00429	0.00262	<2.00E-16		-0.075	0.0022	<2.00E-16		-0.00142	0.00356	0.69		-0.2378	0.00789	<2.00E-16		-2.51631	0.58654	<2.00E-16		-0.2282	0.0104	<2.00E-16		0.1782	0.01016	<2.00E-16
	ε3ε4	-0.0277	0.00101	<2.00E-16		0.0607	0.00085	<2.00E-16		-0.02778	0.00137	<2.00E-16		0.1777	0.00305	<2.00E-16		-0.76288	0.22397	0.000659		0.2055	0.00402	<2.00E-16		0.09498	0.00392	<2.00E-16
	ε4ε4	-0.04734	0.00278	<2.00E-16		0.1056	0.00234	<2.00E-16		-0.05183	0.00378	<2.00E-16		0.298	0.00838	<2.00E-16		-2.38604	0.61752	<2.00E-16		0.3544	0.01103	<2.00E-16		0.1916	0.01078	<2.00E-16
On statin	No
	Yes	0.01468	0.0015	<2.00E-16		-0.2149	0.00126	<2.00E-16		-0.03571	0.00204	<2.00E-16		-0.911	0.00454	<2.00E-16		3.79671	0.34254	<2.00E-16		-1.107	0.00598	<2.00E-16		-0.03617	0.00584	5.97e-10
PC 1		1e-05	2e-05	0.589		-0.00012	2e-05	6.37e-12		0.00013	3e-05	5.37e-06		-0.00061	6e-05	<2.00E-16		0.07802	0.00457	<2.00E-16		-0.00087	8e-05	<2.00E-16		-0.00162	8e-05	<2.00E-16
PC 2		0.00025	3e-05	<2.00E-16		-0.00023	3e-05	<2.00E-16		0.00048	4e-05	<2.00E-16		-0.0006	9e-05	4.5e-11		0.07118	0.0065	<2.00E-16		-0.00057	0.00012	<2.00E-16		-0.00196	0.00012	<2.00E-16
PC 3		-0.00045	4e-05	<2.00E-16		0.00026	3e-05	<2.00E-16		-0.00047	5e-05	<2.00E-16		0.00047	0.00011	<2.00E-16		0.03081	0.00773	6.74e-05		0.00022	0.00014	<2.00E-16		0.00048	0.00014	0.000569
PC 4		-2e-05	4e-05	0.62		-0.00025	3e-05	3.45e-15		-7e-05	5e-05	<2.00E-16		-0.00089	0.00011	7.82e-15		0.07411	0.0082	<2.00E-16		-0.00117	0.00015	9.22e-15		-0.00043	0.00015	0.00348
PC 5		8e-05	5e-05	0.0996		-0.00024	4e-05	8.96e-09		0.00029	7e-05	<2.00E-16		-0.00119	0.00015	<2.00E-16		0.0747	0.01116	<2.00E-16		-0.00151	0.0002	3.06e-14		-0.00185	0.00019	<2.00E-16
PC 6		0.0001	8e-05	<2.00E-16		0.00011	6e-05	0.0801		0.00012	0.0001	<2.00E-16		0.00033	0.00023	<2.00E-16		-0.09184	0.01628	<2.00E-16		0.0005	0.0003	0.0945		0.00047	0.00029	<2.00E-16
PC 7		-0.00024	8e-05	<2.00E-16		0.00017	6e-05	0.00809		-0.00054	0.0001	<2.00E-16		8e-05	0.00023	0.737		0.08025	0.01664	<2.00E-16		-0.00032	0.0003	<2.00E-16		5e-05	0.00029	0.863
PC 8		0.00031	8e-05	7.24e-05		-0.0002	7e-05	<2.00E-16		0.00042	0.00011	6e-05		-0.00052	0.00023	<2.00E-16		-0.10239	0.01711	<2.00E-16		-0.00059	0.00031	0.0565		-0.00163	0.0003	6.06e-08
PC 9		3e-05	8e-05	0.752		5e-05	7e-05	0.48		-5e-05	0.00011	0.645		0.00028	0.00025	<2.00E-16		0.04963	0.01889	0.00861		0.00024	0.00033	0.464		-0.00098	0.00033	<2.00E-16
PC 10		-0.00014	9e-05	<2.00E-16		-0.00024	8e-05	<2.00E-16		4e-05	0.00013	0.774		-0.0008	0.00028	0.00515		-0.07318	0.0205	0.000358		-0.00074	0.00038	0.05		0.00071	0.00037	0.054
Statin:APOE	ε3ε3				0.00651				<2.00E-16				0.000105				<2.00E-16				0.104				<2.00E-16				<2.00E-16
	ε2ε2	-0.02937	0.01372	0.0323		0.1205	0.01295	<2.00E-16		-0.06579	0.01861	0.000409		0.4898	0.04189	<2.00E-16		-6.13621	3.17061	0.0529		0.5922	0.05516	<2.00E-16		0.3912	0.05387	3.84e-13
	ε2ε3	-0.00219	0.00354	0.536		0.03415	0.00299	<2.00E-16		-0.00475	0.00481	0.322		0.1517	0.0107	<2.00E-16		1.74932	0.81569	0.032		0.1823	0.01409	<2.00E-16		0.09036	0.01377	5.3e-11
	ε2ε4	-0.01695	0.0068	<2.00E-16		0.0089	0.00576	<2.00E-16		-0.01283	0.00923	<2.00E-16		0.05373	0.02062	0.00918		0.83722	1.56034	0.592		0.04745	0.02717	0.0808		0.03365	0.02655	<2.00E-16
	ε3ε4	0.00263	0.00238	<2.00E-16		-0.02265	0.002	<2.00E-16		0.00218	0.00323	0.499		-0.08681	0.00718	<2.00E-16		0.28643	0.54213	0.597		-0.1088	0.00946	<2.00E-16		-0.04829	0.00924	<2.00E-16
	ε4ε4	0.01018	0.00614	0.0971		-0.02563	0.00513	5.96e-07		0.0247	0.00832	0.003		-0.1042	0.01841	<2.00E-16		0.98219	1.39288	0.481		-0.1349	0.02426	<2.00E-16		-0.1351	0.02369	<2.00E-16
*P trend is reported for APOE genotype.
Abbreviations: APOE = Apolipoprotein E, BiLEVE = Biobank Lung Exome Variant Evaluation, BP = blood pressure, CVD = cardiovascular disease, HDL = high-density lipoprotein, LDL = low-density lipoprotein, Max = maximum, Min = minimum, N = sample size, PC = principal component of genetic ancestry, SD = standard deviation, VLDL = very low-density lipoprotein.

## Sheet: Table S7
Table S7. Associations of Covariates with Lipid Biomarkers in the UK Biobank and All of Us program (net change)
		UK Biobank																	All of Us
		HDL Cholesterol				LDL Cholesterol				Total Cholesterol				Triglycerides					HDL Cholesterol				Non-HDL Cholesterol				LDL Cholesterol				Total Cholesterol				Triglycerides
		Estimate	SE	P	P trend*	Estimate	SE	P	P trend*	Estimate	SE	P	P trend*	Estimate	SE	P	P trend*		Estimate	SE	P	P trend*	Estimate	SE	P	P trend*	Estimate	SE	P	P trend*	Estimate	SE	P	P trend*	Estimate	SE	P	P trend*
Intercept		0.01041	0.02735	0.703		-1.34236	0.12293	<2.00E-16		-1.55371	0.11366	<2.00E-16		-0.53298	0.09539	<2.00E-16			0.0782403	0.0194648	5.85423e-05		-1.04658	0.158812	4.52224e-11		-0.699378	0.089606	6.2824e-15		-0.494789	0.0792057	4.28347e-10		-0.170042	0.089254	0.056778
Age (years)		0.00027	0.00042	0.522		-0.0029	0.0019	<2.00E-16		0.00096	0.00176	0.588		0.00612	0.00148	3.69e-05			-0.000374696	0.000164042	0.0223748		-3.1359e-05	0.0012913	0.980626		-0.00208795	0.000785711	0.00788157		-0.00394499	0.000671764	4.36771e-09		0.00107674	0.000756459	0.154638
Sex	Female
	Male	0.00059	0.00571	0.917		0.05067	0.02535	0.0457		-0.05023	0.02396	0.0361		-0.10107	0.02004	4.74e-07			-0.00478642	0.00346806	0.167561		0.0215647	0.027547	0.433735		-0.0191783	0.0162776	0.238733		-0.134738	0.0141812	2.33553e-21		-0.139079	0.0159911	3.69452e-18
Race	White
	Asian	-0.00619	0.05487	0.91		0.11891	0.23954	0.62		0.22607	0.22723	0.32		0.12008	0.18716	0.521			0.00116126	0.037532	0.975317		0.295975	0.274275	0.280551		-0.186549	0.170151	0.272928		-0.151196	0.153221	0.323764		0.11105	0.172568	0.519899
	Black	-0.046	0.07474	0.538		-0.10975	0.3208	0.732		-0.40267	0.32538	<2.00E-16		-0.41388	0.26094	<2.00E-16			-0.0340017	0.021945	0.121301		0.389113	0.246985	0.11517		0.272946	0.103209	0.0081859		0.0108403	0.0894279	0.903519		0.0376584	0.101416	0.7104
	Mixed\Other\Unknown	-0.04683	0.03622	<2.00E-16		0.26602	0.16302	<2.00E-16		0.10594	0.14894	0.477		0.00419	0.12809	0.974			-0.00776532	0.0117106	0.507274		0.178948	0.0963919	0.0634043		0.0956433	0.0546487	0.0801101		0.148605	0.0474655	0.00174614		0.0930082	0.0532094	0.0804878
Hypertension history	No
	Yes	-0.00312	0.00592	0.598		0.10377	0.02628	7.95e-05		0.07485	0.02481	<2.00E-16		0.00511	0.02076	0.806			-0.0233896	0.00406945	9.20208e-09		-0.0650741	0.0332985	0.0506855		-0.00813384	0.0189693	0.668081		-0.058197	0.0166201	0.000463592		0.0122117	0.0187524	0.514923
Diabetes Mellitus history	No
	Yes	0.01233	0.00717	0.0853		0.07247	0.03202	<2.00E-16		0.01273	0.02999	0.671		-0.14297	0.02503	<2.00E-16			0.00768906	0.00380639	0.0433943		0.124657	0.0307168	4.96507e-05		0.111574	0.0177067	3.02228e-10		0.0526024	0.0155584	0.00072389		-0.0957157	0.0175429	4.9327e-08
Cardiovascular disease history	No
	Yes	-0.01402	0.00596	<2.00E-16		0.14897	0.02666	<2.00E-16		0.10528	0.02479	<2.00E-16		0.04911	0.02094	<2.00E-16			0.00605915	0.00406827	0.136408		0.10543	0.0327871	0.00130422		0.0486296	0.0192897	0.0117104		0.0488363	0.0165817	0.00323185		0.058274	0.018751	0.00188798
Data provider	England Vision
	England TPP	-0.05779	0.03613	<2.00E-16		0.09321	0.15896	0.558		0.03866	0.15613	0.804		0.03808	0.13384	0.776
	Scotland	0.00146	0.00797	0.855		0.77899	0.03579	<2.00E-16		0.89626	0.03288	<2.00E-16		0.16005	0.02846	<2.00E-16
	Wales	0.04023	0.05254	0.444		0.03595	0.24895	0.885		-0.1839	0.22046	0.404		-0.32506	0.19865	<2.00E-16
Statin type	Simvastatin
	Atorvastatin	-0.02162	0.00648	0.000851		-0.04003	0.02931	<2.00E-16		-0.12409	0.02694	4.2e-06		-0.07394	0.02293	<2.00E-16			-0.00216376	0.00420117	0.606533		-0.224993	0.036164	5.03712e-10		-0.12789	0.0193067	3.59403e-11		-0.135057	0.0169119	1.48011e-15		-0.0544107	0.0193717	0.00497849
	Other	-0.02002	0.01346	<2.00E-16		0.11673	0.0592	0.0487		0.08677	0.05515	<2.00E-16		0.00952	0.04604	0.836			0.0074132	0.00482671	0.124588		0.00198894	0.0427487	0.962891		0.0799549	0.0226944	0.000427587		0.141802	0.0195316	4.02814e-13		0.0209552	0.0222566	0.346447
Statin strength (mg)		-0.00046	0.00021	<2.00E-16		-0.00248	0.00092	0.00705		-0.00245	0.00086	0.00458		-0.00121	0.00073	0.0968			-0.000246302	9.52438e-05	0.00974377		0.000820726	0.000831629	0.324067		0.000768252	0.00045949	0.0947881		0.000193558	0.000396075	0.625107		-0.00195545	0.000436123	7.45243e-06
Genotyping array	UK Biobank Axiom array
	UK BiLEVE Axiom array	0.007	0.00874	0.424		0.06245	0.03924	<2.00E-16		0.07844	0.03629	0.0307		-0.02743	0.03066	0.371
APOE genotype	ε3ε3				0.0244				0.852				0.775				2.35e-06					0.000784671				0.545807				0.386954				0.520155				8.16767e-06
	ε2ε2	-0.02152	0.04018	0.592		0.17688	0.19109	0.355		0.1784	0.16983	<2.00E-16		-0.24469	0.1406	0.0819			-0.03017	0.0200489	0.132388		0.047935	0.184923	0.795472		0.18898	0.0948736	0.046396		-0.0828308	0.0825544	0.315706		-0.403681	0.0922741	1.22239e-05
	ε2ε3	0.02686	0.00955	0.00493		0.03862	0.04278	0.367		0.02055	0.04032	0.61		-0.11592	0.03368	0.000583			0.00716698	0.00559743	0.20042		-0.0495746	0.0443487	0.263652		0.0206648	0.0261744	0.429827		-0.00611498	0.0230306	0.790615		-0.00660075	0.0258217	0.798241
	ε2ε4	0.01089	0.01903	0.567		-0.00904	0.08628	0.917		-0.0118	0.08033	0.883		-0.23479	0.06722	0.000482			0.0253551	0.0116341	0.0293169		0.0404861	0.0931079	0.663692		0.0546024	0.0572635	0.340335		-0.00710445	0.0477385	0.881697		0.0036872	0.053816	0.945376
	ε3ε4	0.00621	0.00663	0.349		-0.01016	0.02946	0.73		-0.02504	0.02775	0.367		-0.09189	0.02326	7.92e-05			0.00807929	0.00418116	0.0533372		0.00663737	0.0330407	0.840791		0.0098644	0.0195076	0.613094		0.0194809	0.0170421	0.253011		-0.0408852	0.0192869	0.0340333
	ε4ε4	0.04081	0.01757	<2.00E-16		0.00244	0.07664	0.975		-0.0005	0.07351	0.995		-0.09417	0.06123	<2.00E-16			0.038111	0.011134	0.000620868		-0.143342	0.094221	0.128193		0.0128539	0.0528013	0.807668		-0.0511882	0.0455106	0.260709		-0.163021	0.0513603	0.00150579
PC 1		0.00012	0.00018	0.518		0.00079	0.0008	0.322		0.00175	0.00079	<2.00E-16		0.00119	0.00064	0.0628			0.00378283	0.081117	0.962805		-0.0226015	0.833754	0.978374		0.419989	0.380782	0.270057		-0.394159	0.330821	0.23349		-0.440583	0.373392	0.238037
PC 2		3e-05	0.00025	0.92		0.00106	0.00107	0.32		0.00188	0.00104	0.0701		0.00146	0.00085	0.0852			-0.00378545	0.131403	0.977018		0.77604	0.958492	0.418154		-0.249395	0.595472	0.675353		-0.283835	0.534561	0.595448		0.776146	0.601552	0.196984
PC 3		3e-05	0.00026	0.911		-0.00077	0.00117	0.513		-0.0012	0.00111	<2.00E-16		-0.00047	0.00091	0.606			0.0701876	0.161701	0.664252		1.72415	1.17997	0.143985		0.339734	0.746266	0.648939		0.152533	0.651032	0.81476		-0.162499	0.731228	0.824139
PC 4		-0.00012	0.00025	0.638		0.00195	0.00109	0.0753		0.00187	0.00107	0.0793		-0.0002	0.00087	0.819			0.0139162	0.190063	0.941633		1.47197	1.42136	0.3004		-1.38507	0.861182	0.10778		-0.369336	0.774971	0.633667		0.578709	0.872975	0.507393
PC 5		0.00048	0.00037	<2.00E-16		0.00274	0.00168	<2.00E-16		0.00482	0.00158	<2.00E-16		0.00118	0.00132	0.373			0.520703	0.38779	0.179372		-2.34198	4.58792	0.609731		-1.00521	1.8145	0.579593		1.6762	1.58218	0.289421		0.646945	1.80076	0.719403
PC 6		-0.00043	0.00089	0.628		-0.00406	0.00382	<2.00E-16		-0.00492	0.00388	<2.00E-16		-0.00284	0.00311	0.361			-0.262114	0.363408	0.470756		-4.68096	4.23387	0.268915		-0.13549	1.7281	0.937508		0.457414	1.49635	0.759846		-0.233132	1.68143	0.889728
PC 7		0.00043	0.00059	0.465		-0.00475	0.00256	0.0635		-0.00394	0.00255	<2.00E-16		0.00238	0.00205	<2.00E-16			0.120833	0.30978	0.696496		4.55936	3.48176	0.190383		1.34829	1.46636	0.357857		0.530612	1.27078	0.676282		0.0988802	1.43725	0.945151
PC 8		0.00034	0.00071	0.634		0.00674	0.00308	<2.00E-16		0.005	0.00308	<2.00E-16		0.00255	0.00248	0.304			0.400648	0.646908	0.535708		8.35357	7.01079	0.233461		4.06765	3.05408	0.182918		5.16896	2.63714	0.0500046		0.00206251	3.007	0.999453
PC 9		-0.00154	0.00079	0.0508		-0.00037	0.00348	0.915		-0.00119	0.00333	0.722		-0.001	0.00278	0.72			1.2633	0.707686	0.074261		8.59278	7.39557	0.245299		-4.41606	3.31281	0.182541		2.38581	2.86961	0.405755		8.81387	3.28375	0.00727963
PC 10		-5e-05	0.00073	0.942		0.00451	0.00319	<2.00E-16		0.003	0.00315	0.341		0.00048	0.00255	0.85			0.504947	0.709148	0.476444		-2.23438	7.58851	0.768423		1.42227	3.30672	0.667119		3.84676	2.88129	0.181867		1.22187	3.29135	0.710466
*P trend is reported for APOE genotype.
Abbreviations: APOE = Apolipoprotein E, BiLEVE = Biobank Lung Exome Variant Evaluation, CVD = cardiovascular disease, HDL = high-density lipoprotein, LDL = low-density lipoprotein, PC = principal component of genetic ancestry.

## Sheet: Table S8
Table S8. Associations of Covariates with Lipid Biomarkers in the UK Biobank and All of Us program (percentage change)
		UK Biobank																	All of Us
		HDL Cholesterol				LDL Cholesterol				Total Cholesterol				Total Triglycerides					HDL Cholesterol				Non-HDL Cholesterol				LDL Cholesterol				Total Cholesterol				Triglycerides
		Estimate	SE	P	P trend*	Estimate	SE	P	P trend*	Estimate	SE	P	P trend*	Estimate	SE	P	P trend*		Estimate	SE	P	P trend*	Estimate	SE	P	P trend*	Estimate	SE	P	P trend*	Estimate	SE	P	P trend*	Estimate	SE	P	P trend*
Intercept		5.22643	1.76705	0.00311		-18.0392	3.31165	5.36e-08		-15.9719	1.91631	<2.00E-16		2.41055	3.81836	0.528			9.80741	1.72145	1.23751e-08		-12.6775	3.95237	0.00134108		-6.94847	2.92294	0.0174542		-3.78313	1.47542	0.0103523		16.7236	3.5083	1.88607e-06
Age (years)		-0.03688	0.0274	<2.00E-16		-0.25113	0.05127	9.98e-07		-0.08967	0.02971	<2.00E-16		-0.13006	0.0593	<2.00E-16			-0.0654471	0.0145053	6.46488e-06		-0.131816	0.032131	4.10613e-05		-0.180397	0.025635	2.03458e-12		-0.119749	0.0125148	1.22347e-21		-0.227364	0.0297234	2.12453e-14
Sex	Female
	Male	-0.05834	0.36889	0.874		-0.86191	0.6829	<2.00E-16		-2.15373	0.40393	<2.00E-16		-3.44647	0.80235	<2.00E-16			0.00329823	0.30673	0.991421		-1.01137	0.685716	0.140254		-2.5938	0.530955	1.04266e-06		-3.70297	0.264149	2.08719e-44		-5.0121	0.628658	1.64729e-15
Race	White
	Asian	-0.35731	3.54492	0.92		6.11337	6.45306	0.344		3.63781	3.83121	0.342		8.29361	7.49178	<2.00E-16			-0.329415	3.31874	0.920934		4.26235	6.82468	0.532275		-11.0038	5.55135	0.0474741		-3.12458	2.85447	0.273694		-6.09493	6.7808	0.368744
	Black	-2.33697	4.82864	0.628		1.17236	8.64195	0.892		-7.50649	5.48615	<2.00E-16		-28.5014	10.445	0.00638			-3.29365	1.94046	0.0896476		9.6636	6.14566	0.115869		10.7991	3.36738	0.00134385		0.657403	1.66602	0.693146		1.87822	3.98491	0.637409
	Mixed\Other\Unknown	-2.83085	2.33982	<2.00E-16		8.53432	4.39156	0.052		1.40585	2.5113	0.576		2.52677	5.12712	0.622			-1.39139	1.0355	0.179069		4.69621	2.39846	0.0502442		3.85058	1.78299	0.0308156		2.73424	0.884269	0.00199059		5.49957	2.09078	0.00853596
Hypertension history	No
	Yes	-0.55282	0.38222	<2.00E-16		0.61281	0.70791	0.387		0.1693	0.41825	0.686		0.58484	0.8311	0.482			-1.7872	0.359837	6.8738e-07		-2.32277	0.828556	0.00506235		-1.99943	0.618907	0.00123767		-1.67244	0.309627	6.69559e-08		0.629948	0.736823	0.39259
Diabetes Mellitus history	No
	Yes	0.8195	0.4629	0.0767		-1.37551	0.86257	<2.00E-16		-1.44515	0.50564	0.00428		-3.41286	1.0018	0.000662			0.964994	0.336578	0.00414783		1.80466	0.764332	0.0182321		0.630409	0.577698	0.275181		0.115118	0.289848	0.69125		-1.47844	0.689323	0.0319851
Cardiovascular disease history	No
	Yes	-0.89473	0.38529	<2.00E-16		3.18087	0.71808	9.64e-06		1.48031	0.41798	0.000401		1.48641	0.83811	0.0762			1.37238	0.359808	0.000137089		1.46844	0.816439	0.0721017		0.504996	0.629212	0.422225		0.440117	0.308856	0.154178		2.77791	0.737208	0.000164998
Data provider	England Vision
	England TPP	-0.61839	2.33421	0.791		3.11463	4.28229	0.467		0.37015	2.63247	0.888		4.97025	5.35754	0.354
	Scotland	-0.11216	0.51516	0.828		21.0955	0.96418	<2.00E-16		14.9927	0.55438	<2.00E-16		10.2281	1.13925	<2.00E-16
	Wales	2.94857	3.39424	0.385		-2.3696	6.70661	0.724		-1.44492	3.71706	0.697		0.52584	7.95157	0.947
Statin type	Simvastatin
	Atorvastatin	-1.32274	0.41861	<2.00E-16		-0.98057	0.78962	<2.00E-16		-2.17194	0.45431	<2.00E-16		-2.39384	0.91771	0.00912			-0.15176	0.371484	0.682894		-6.72492	0.899932	8.22568e-14		-5.51515	0.629891	2.2091e-18		-2.98183	0.315064	3.32218e-21		-3.22691	0.761175	2.25284e-05
	Other	-1.32061	0.86979	<2.00E-16		4.38887	1.59483	0.00595		2.07101	0.92995	<2.00E-16		-0.36327	1.8429	0.844			0.940758	0.426798	0.0275216		-0.275569	1.0641	0.795661		1.67757	0.7404	0.0234777		2.47971	0.363867	9.74003e-12		0.712651	0.874558	0.415158
Statin strength (mg)		-0.02969	0.01343	<2.00E-16		-0.09025	0.02474	<2.00E-16		-0.05573	0.01454	<2.00E-16		-0.08767	0.0291	<2.00E-16			-0.0176852	0.00852962	0.038245		0.0302401	0.0210472	0.151436		0.0462592	0.0148477	0.00186825		0.00550182	0.00731771	0.452195		-0.0454352	0.0175741	0.00979271
Genotyping array	UK Biobank Axiom array
	UK BiLEVE Axiom array	0.26487	0.56466	0.639		0.54355	1.057	0.607		1.046	0.61193	0.0874		-0.14445	1.22739	0.906
APOE genotype	ε3ε3				0.00337				0.0494				0.764				4.65e-05					0.00273021				0.0959854				0.222972				0.112826				0.000497631
	ε2ε2	-1.56518	2.59618	0.547		8.14745	5.14785	<2.00E-16		4.01163	2.86349	<2.00E-16		-3.21047	5.62798	0.568			-3.23137	1.7728	0.0683581		0.219251	4.60149	0.961997		0.853021	3.09542	0.782878		-1.33477	1.53796	0.38547		-8.67005	3.62573	0.0168012
	ε2ε3	1.77089	0.61696	0.00411		-2.61405	1.15252	<2.00E-16		-0.42771	0.67991	0.529		-4.6872	1.34834	0.000512			0.675689	0.494949	0.172218		-2.41965	1.10351	0.0283433		-1.70228	0.85397	0.0462368		-0.727457	0.429053	0.089999		0.396898	1.01462	0.695669
	ε2ε4	2.00115	1.22937	<2.00E-16		-3.5855	2.32442	<2.00E-16		-0.33752	1.35435	0.803		-7.4488	2.69066	0.00565			1.55477	1.02874	0.130721		0.427067	2.31675	0.85375		0.355662	1.86828	0.849022		-0.309169	0.889354	0.72812		1.75186	2.1146	0.407421
	ε3ε4	0.65451	0.42853	<2.00E-16		0.36396	0.79353	0.646		-0.07354	0.46781	0.875		-3.37851	0.93126	<2.00E-16			0.965062	0.369717	0.00905462		1.09608	0.82214	0.18248		0.767498	0.636461	0.227878		0.554115	0.31749	0.0809497		-1.45856	0.757844	0.0542931
	ε4ε4	3.20753	1.13541	0.00474		0.79594	2.06475	0.7		0.3507	1.2395	0.777		-4.62662	2.45078	0.0591			2.54636	0.98451	0.00970565		-2.53327	2.34449	0.279924		0.711346	1.72274	0.679674		-0.544932	0.84785	0.520412		-7.1232	2.01806	0.000417052
PC 1		0.00318	0.01191	0.789		0.00185	0.02146	0.931		0.02648	0.01333	0.047		0.05816	0.02565	<2.00E-16			-2.59489	7.17276	0.717529		8.02	20.7463	0.699075		27.8712	12.4234	0.0248806		-3.68206	6.16308	0.550222		-5.45086	14.6719	0.710257
PC 2		-0.00033	0.01602	0.983		0.04806	0.02877	0.0948		0.03686	0.01751	0.0353		0.09846	0.03383	0.00362			-5.70571	11.6193	0.623392		1.73261	23.8497	0.942088		-28.1681	19.428	0.147113		-8.57707	9.95872	0.389105		-15.2262	23.6369	0.519475
PC 3		-0.00428	0.01707	0.802		-0.02328	0.03161	0.462		-0.02199	0.01878	<2.00E-16		-0.02489	0.03637	0.494			13.6761	14.2984	0.338845		15.9573	29.3607	0.586798		-26.2887	24.3476	0.28028		-2.681	12.1285	0.825057		-32.0108	28.7325	0.265253
PC 4		0.00181	0.01619	0.911		0.02815	0.02948	0.34		0.02736	0.018	<2.00E-16		0.02655	0.03466	0.444			5.78507	16.8063	0.730685		24.5027	35.3671	0.488437		-62.8728	28.0966	0.0252509		-7.2934	14.4374	0.613443		4.19818	34.3026	0.902594
PC 5		0.03534	0.02422	<2.00E-16		-0.01444	0.04517	0.749		0.04244	0.02664	<2.00E-16		-0.04087	0.05284	0.439			18.1971	34.29	0.595646		-58.2333	114.161	0.609988		-33.7191	59.2005	0.568973		35.5116	29.4756	0.228304		-10.0067	70.7561	0.887536
PC 6		-0.00298	0.05761	0.959		-0.09146	0.10278	0.374		-0.08925	0.06545	<2.00E-16		-0.25177	0.12443	0.0431			-15.2546	32.134	0.634994		-168.874	105.349	0.108951		-42.935	56.3812	0.446361		-4.83893	27.8765	0.862194		41.8524	66.0666	0.526424
PC 7		0.01575	0.03813	0.68		-0.1415	0.06892	0.0401		-0.05348	0.04305	<2.00E-16		0.06583	0.08193	0.422			9.9258	27.392	0.717087		164.204	86.6352	0.0580624		94.5817	47.8421	0.048062		19.6417	23.6742	0.40674		-0.125874	56.4725	0.998222
PC 8		-0.02387	0.04601	0.604		0.17139	0.08284	0.0386		0.06871	0.052	<2.00E-16		0.07831	0.09932	0.43			54.6124	57.2024	0.339732		236.811	174.447	0.17464		175.045	99.643	0.0789819		96.2215	49.1293	0.050183		96.8383	118.154	0.412458
PC 9		-0.1101	0.05104	0.031		-0.02888	0.09384	0.758		-0.01234	0.05619	0.826		-0.00712	0.11135	0.949			65.5347	62.5766	0.294989		166.423	184.023	0.365818		-98.9348	108.085	0.360026		49.3591	53.4599	0.355868		261.792	129.027	0.0424762
PC 10		-0.02851	0.04745	0.548		0.03374	0.08605	0.695		0.04984	0.05306	0.348		0.07871	0.10194	0.44			14.2428	62.7059	0.820321		72.8501	188.823	0.699641		-73.9139	107.886	0.493284		38.664	53.6777	0.471351		44.9832	129.325	0.727972
*P trend is reported for APOE genotype.
Abbreviations: APOE = Apolipoprotein E, BiLEVE = Biobank Lung Exome Variant Evaluation, CVD = cardiovascular disease, HDL = high-density lipoprotein, LDL = low-density lipoprotein, PC = principal component of genetic ancestry.

## Sheet: Table S9
Table S9. Associations of Covariates with Mortality Outcomes in the UK Biobank baseline analysis.
Covariate		All-cause death				CVD-related death				All-cause death (DBL participants excluded)				CVD-related death (DBL participants excluded)
		Coef	HR (95% CI)	P	P trend*	Coef	HR (95% CI)	P	P trend*	Coef	HR (95% CI)	P	P trend*	Coef	HR (95% CI)	P	P trend*
Age (years)		0.091	1.095 (1.093, 1.097)	<2.00E-16		0.096	1.100 (1.096, 1.104)	<2.00E-16		0.091	1.095 (1.093, 1.097)	<2.00E-16		0.096	1.101 (1.097, 1.105)	<2.00E-16
Sex	Female
	Male	0.436	1.546 (1.513, 1.579)	<2.00E-16		0.693	1.999 (1.918, 2.084)	<2.00E-16		0.436	1.546 (1.513, 1.579)	<2.00E-16		0.691	1.995 (1.914, 2.080)	<2.00E-16
Body mass index (kg/m2)		0.009	1.009 (1.006, 1.011)	2.6e-12		0.022	1.022 (1.018, 1.027)	<2.00E-16		0.009	1.009 (1.006, 1.011)	1.5e-12		0.022	1.022 (1.018, 1.027)	<2.00E-16
Race	White
	Asian	0.053	1.054 (0.859, 1.294)	0.613		0.365	1.441 (1.027, 2.022)	0.0345		0.057	1.058 (0.863, 1.299)	0.586		0.374	1.453 (1.036, 2.038)	0.0304
	Black	-0.032	0.968 (0.753, 1.244)	0.8		0.013	1.013 (0.658, 1.560)	0.953		-0.031	0.970 (0.755, 1.246)	0.81		0.014	1.014 (0.659, 1.562)	0.949
	Mixed\Other\Unknown	0.033	1.033 (0.921, 1.159)	0.576		0.033	1.034 (0.834, 1.282)	0.763		0.036	1.036 (0.924, 1.162)	0.544		0.036	1.037 (0.836, 1.286)	0.741
Smoking status	Never
	Previous	0.242	1.273 (1.245, 1.302)	<2.00E-16		0.245	1.278 (1.225, 1.333)	<2.00E-16		0.242	1.274 (1.245, 1.303)	<2.00E-16		0.246	1.278 (1.225, 1.334)	<2.00E-16
	Current	0.859	2.360 (2.292, 2.430)	<2.00E-16		0.941	2.562 (2.428, 2.703)	<2.00E-16		0.86	2.363 (2.295, 2.433)	<2.00E-16		0.941	2.564 (2.430, 2.705)	<2.00E-16
	Unknown	0.35	1.419 (1.248, 1.612)	8.42e-08		0.308	1.361 (1.093, 1.694)	0.00585		0.344	1.411 (1.241, 1.604)	1.45e-07		0.318	1.374 (1.104, 1.709)	0.00437
Alcohol status	Never
	Previous	0.167	1.181 (1.111, 1.256)	9.15e-08		0.1	1.105 (0.995, 1.229)	0.0632		0.169	1.184 (1.114, 1.259)	6.11e-08		0.102	1.108 (0.996, 1.232)	0.0584
	Current	-0.184	0.832 (0.793, 0.873)	6.95e-14		-0.225	0.799 (0.734, 0.869)	1.85e-07		-0.182	0.834 (0.795, 0.875)	1.4e-13		-0.222	0.801 (0.736, 0.871)	2.52e-07
	Unknown	-0.211	0.810 (0.657, 0.998)	0.0474		-0.095	0.909 (0.648, 1.276)	0.582		-0.211	0.810 (0.657, 0.998)	0.0481		-0.117	0.890 (0.633, 1.251)	0.501
Physical activity	None
	Mild	-0.277	0.758 (0.731, 0.785)	<2.00E-16		-0.321	0.725 (0.683, 0.770)	<2.00E-16		-0.278	0.758 (0.731, 0.785)	<2.00E-16		-0.324	0.724 (0.681, 0.768)	<2.00E-16
	Moderate	-0.501	0.606 (0.585, 0.627)	<2.00E-16		-0.55	0.577 (0.544, 0.612)	<2.00E-16		-0.501	0.606 (0.585, 0.627)	<2.00E-16		-0.55	0.577 (0.544, 0.612)	<2.00E-16
	Strenuous	-0.713	0.490 (0.464, 0.519)	<2.00E-16		-0.836	0.434 (0.388, 0.484)	<2.00E-16		-0.71	0.492 (0.465, 0.520)	<2.00E-16		-0.833	0.435 (0.389, 0.486)	<2.00E-16
	Unknown	0.241	1.273 (1.160, 1.397)	3.73e-07		0.241	1.272 (1.099, 1.473)	0.00124		0.241	1.272 (1.159, 1.396)	3.94e-07		0.242	1.274 (1.100, 1.474)	0.00118
Townsend deprivation index		0.034	1.035 (1.032, 1.038)	<2.00E-16		0.046	1.047 (1.041, 1.053)	<2.00E-16		0.034	1.035 (1.032, 1.038)	<2.00E-16		0.046	1.047 (1.041, 1.053)	<2.00E-16
Systolic BP (mmHg)		0.004	1.004 (1.003, 1.004)	<2.00E-16		0.009	1.009 (1.008, 1.011)	<2.00E-16		0.004	1.004 (1.003, 1.004)	<2.00E-16		0.009	1.009 (1.008, 1.011)	<2.00E-16
Diastolic BP (mmHg)		-0.004	0.996 (0.994, 0.997)	6.59e-10		-0.008	0.992 (0.990, 0.995)	2.08e-09		-0.004	0.996 (0.994, 0.997)	6.09e-10		-0.008	0.992 (0.990, 0.995)	3.04e-09
On antihypertensive medication	No
	Yes	0.232	1.261 (1.230, 1.293)	<2.00E-16		0.533	1.704 (1.628, 1.783)	<2.00E-16		0.231	1.260 (1.229, 1.292)	<2.00E-16		0.533	1.705 (1.629, 1.784)	<2.00E-16
Diabetes Mellitus history	No
	Yes	0.44	1.553 (1.502, 1.605)	<2.00E-16		0.617	1.854 (1.763, 1.950)	<2.00E-16		0.44	1.553 (1.502, 1.606)	<2.00E-16		0.618	1.855 (1.764, 1.952)	<2.00E-16
Cardiovascular disease history	No
	Yes	0.503	1.654 (1.616, 1.693)	<2.00E-16		1.276	3.583 (3.434, 3.737)	<2.00E-16		0.504	1.655 (1.617, 1.694)	<2.00E-16		1.276	3.583 (3.434, 3.738)	<2.00E-16
Genotyping array	UK Biobank Axiom array
	UK BiLEVE Axiom array	0.172	1.187 (1.154, 1.222)	<2.00E-16		0.178	1.195 (1.135, 1.259)	1.53e-11		0.172	1.188 (1.154, 1.223)	<2.00E-16		0.181	1.199 (1.138, 1.262)	7.27e-12
APOE genotype	ε3ε3				<2.00E-16				1.553e-10				<2.00E-16				1.51496e-10
	ε2ε2	0.034	1.034 (0.893, 1.197)	0.654		0.068	1.071 (0.809, 1.418)	0.633		0.001	1.001 (0.844, 1.188)	0.99		0.014	1.014 (0.731, 1.407)	0.932
	ε2ε3	-0.006	0.994 (0.958, 1.031)	0.755		-0.025	0.976 (0.905, 1.052)	0.521		-0.006	0.994 (0.958, 1.031)	0.755		-0.025	0.976 (0.905, 1.052)	0.519
	ε2ε4	0.067	1.069 (0.991, 1.153)	0.0836		0.061	1.062 (0.909, 1.241)	0.445		0.067	1.069 (0.991, 1.153)	0.0835		0.06	1.062 (0.909, 1.241)	0.446
	ε3ε4	0.116	1.123 (1.090, 1.156)	6.02e-15		0.141	1.151 (1.085, 1.222)	3.42e-06		0.116	1.123 (1.090, 1.156)	5.9e-15		0.141	1.151 (1.085, 1.222)	3.38e-06
	ε4ε4	0.414	1.513 (1.411, 1.623)	<2.00E-16		0.429	1.536 (1.330, 1.773)	4.83e-09		0.414	1.513 (1.411, 1.623)	<2.00E-16		0.429	1.536 (1.330, 1.773)	4.81e-09
On statin	No
	Yes	-0.086	0.918 (0.888, 0.948)	2.37e-07		-0.049	0.952 (0.901, 1.006)	0.0793		-0.086	0.918 (0.888, 0.948)	2.28e-07		-0.05	0.951 (0.900, 1.005)	0.0754
PC 1		-0.001	0.999 (0.998, 1.000)	0.00116		-0.001	0.999 (0.998, 1.000)	0.11		-0.001	0.999 (0.998, 1.000)	0.00118		-0.001	0.999 (0.998, 1.000)	0.11
PC 2		0.002	1.002 (1.001, 1.003)	0.000243		0.001	1.002 (1.000, 1.003)	0.0657		0.002	1.002 (1.001, 1.003)	0.000229		0.002	1.002 (1.000, 1.003)	0.0603
PC 3		-0.002	0.998 (0.997, 0.999)	0.00019		-0.002	0.998 (0.996, 1.000)	0.0678		-0.002	0.998 (0.997, 0.999)	0.000179		-0.002	0.998 (0.996, 1.000)	0.0631
PC 4		0.004	1.004 (1.003, 1.006)	3.77e-13		0.006	1.006 (1.004, 1.008)	4.88e-08		0.004	1.004 (1.003, 1.005)	7.47e-13		0.006	1.006 (1.004, 1.008)	6.56e-08
PC 5		0.003	1.003 (1.002, 1.004)	1.04e-06		0.001	1.001 (0.999, 1.003)	0.423		0.003	1.003 (1.002, 1.004)	1.08e-06		0.001	1.001 (0.999, 1.003)	0.411
PC 6		-0.003	0.997 (0.995, 1.000)	0.0607		-0.004	0.996 (0.990, 1.001)	0.107		-0.003	0.997 (0.995, 1.000)	0.0627		-0.005	0.996 (0.990, 1.001)	0.105
PC 7		-0.005	0.995 (0.993, 0.998)	8.44e-05		-0.005	0.995 (0.991, 0.999)	0.019		-0.005	0.995 (0.993, 0.998)	9.35e-05		-0.005	0.995 (0.991, 0.999)	0.0205
PC 8		-0.001	0.999 (0.997, 1.002)	0.499		0.003	1.003 (0.999, 1.008)	0.152		-0.001	0.999 (0.997, 1.002)	0.544		0.003	1.003 (0.999, 1.008)	0.141
PC 9		-0.001	0.999 (0.997, 1.001)	0.399		0.003	1.003 (0.999, 1.007)	0.208		-0.001	0.999 (0.997, 1.001)	0.381		0.003	1.003 (0.998, 1.007)	0.223
PC 10		-0.002	0.998 (0.995, 1.001)	0.116		-0.003	0.997 (0.993, 1.002)	0.259		-0.002	0.998 (0.995, 1.001)	0.116		-0.003	0.998 (0.993, 1.002)	0.278
Statin:APOE	ε3ε3				0.68994				0.79028				0.427252				0.715363
	ε2ε2	0.022	1.022 (0.777, 1.345)	0.874		-0.056	0.946 (0.596, 1.502)	0.813		-0.958	0.384 (0.100, 1.468)	0.162		-0.773	0.462 (0.060, 3.574)	0.459
	ε2ε3	-0.059	0.943 (0.876, 1.015)	0.116		-0.074	0.929 (0.822, 1.050)	0.237		-0.059	0.943 (0.876, 1.015)	0.116		-0.074	0.929 (0.822, 1.050)	0.237
	ε2ε4	-0.002	0.998 (0.868, 1.148)	0.979		-0.03	0.971 (0.766, 1.230)	0.807		-0.002	0.998 (0.868, 1.148)	0.978		-0.029	0.971 (0.766, 1.231)	0.808
	ε3ε4	-0.026	0.974 (0.926, 1.024)	0.302		-0.047	0.954 (0.875, 1.040)	0.283		-0.026	0.974 (0.926, 1.024)	0.302		-0.047	0.954 (0.875, 1.040)	0.284
	ε4ε4	-0.016	0.984 (0.876, 1.105)	0.789		-0.078	0.925 (0.752, 1.139)	0.463		-0.016	0.984 (0.876, 1.106)	0.79		-0.078	0.925 (0.752, 1.139)	0.464
*P trend is reported for APOE genotype.
Abbreviations: APOE = Apolipoprotein E, BiLEVE = Biobank Lung Exome Variant Evaluation, BP = blood pressure, CVD = cardiovascular disease, HDL = high-density lipoprotein, HR = hazard ratio, LDL = low-density lipoprotein, Max = maximum, Min = minimum, N = sample size, PC = principal component of genetic ancestry, SD = standard deviation, VLDL = very low-density lipoprotein.

## Sheet: Table S10
Table S10. Associations of Covariates with All-cause death in the UK Biobank baseline analysis, with stratification based on cut-offs at years 7 and 12.
Covariate	Coef	HR (95% CI)	P-value
townsend	0.034	1.035 (1.032, 1.038)	<2.00E-16
dbp	-0.004	0.996 (0.994, 0.997)	1.48e-10
PC1	-0.001	0.999 (0.998, 1.000)	0.0008
PC2	0.002	1.002 (1.001, 1.003)	0.000217
PC3	-0.002	0.998 (0.997, 0.999)	0.000136
PC4	0.004	1.004 (1.003, 1.005)	2.2e-13
PC5	0.003	1.003 (1.002, 1.004)	1.25e-06
PC6	-0.003	0.997 (0.995, 1.000)	0.0473
PC7	-0.005	0.995 (0.993, 0.998)	6.49e-05
PC8	-0.001	0.999 (0.997, 1.002)	0.493
PC9	-0.001	0.999 (0.997, 1.001)	0.372
PC10	-0.002	0.998 (0.995, 1.001)	0.125
age:strata(tgroup)tgroup=1	0.079	1.082 (1.079, 1.085)	<2.00E-16
age:strata(tgroup)tgroup=2	0.094	1.098 (1.095, 1.101)	<2.00E-16
age:strata(tgroup)tgroup=3	0.103	1.108 (1.104, 1.112)	<2.00E-16
strata(tgroup)tgroup=1:sexMale	0.519	1.681 (1.619, 1.746)	<2.00E-16
strata(tgroup)tgroup=2:sexMale	0.41	1.507 (1.460, 1.555)	<2.00E-16
strata(tgroup)tgroup=3:sexMale	0.378	1.459 (1.398, 1.524)	<2.00E-16
strata(tgroup)tgroup=1:bmi	-0.002	0.998 (0.994, 1.002)	0.263
strata(tgroup)tgroup=2:bmi	0.012	1.013 (1.009, 1.016)	9.32e-14
strata(tgroup)tgroup=3:bmi	0.016	1.016 (1.012, 1.021)	2.46e-12
strata(tgroup)tgroup=1:raceAsian	-0.191	0.826 (0.646, 1.055)	0.126
strata(tgroup)tgroup=2:raceAsian	0.207	1.230 (0.986, 1.535)	0.066
strata(tgroup)tgroup=3:raceAsian	0.068	1.070 (0.821, 1.396)	0.616
strata(tgroup)tgroup=1:raceBlack	-0.168	0.845 (0.636, 1.122)	0.245
strata(tgroup)tgroup=2:raceBlack	0.023	1.024 (0.788, 1.330)	0.861
strata(tgroup)tgroup=3:raceBlack	0.035	1.036 (0.761, 1.410)	0.823
strata(tgroup)tgroup=1:raceMixed_Other_Unknown	0.009	1.009 (0.858, 1.187)	0.912
strata(tgroup)tgroup=2:raceMixed_Other_Unknown	0.054	1.056 (0.913, 1.220)	0.465
strata(tgroup)tgroup=3:raceMixed_Other_Unknown	0.019	1.019 (0.836, 1.242)	0.852
strata(tgroup)tgroup=1:smokingPrevious	0.275	1.317 (1.264, 1.371)	<2.00E-16
strata(tgroup)tgroup=2:smokingPrevious	0.234	1.264 (1.221, 1.307)	<2.00E-16
strata(tgroup)tgroup=3:smokingPrevious	0.215	1.240 (1.184, 1.299)	<2.00E-16
strata(tgroup)tgroup=1:smokingCurrent	0.859	2.360 (2.244, 2.483)	<2.00E-16
strata(tgroup)tgroup=2:smokingCurrent	0.865	2.374 (2.273, 2.481)	<2.00E-16
strata(tgroup)tgroup=3:smokingCurrent	0.856	2.353 (2.215, 2.499)	<2.00E-16
strata(tgroup)tgroup=1:smokingUnknown	0.417	1.517 (1.229, 1.872)	0.000103
strata(tgroup)tgroup=2:smokingUnknown	0.355	1.426 (1.189, 1.709)	0.000128
strata(tgroup)tgroup=3:smokingUnknown	0.237	1.267 (0.976, 1.644)	0.0755
strata(tgroup)tgroup=1:alcoholPrevious	0.24	1.272 (1.142, 1.416)	1.12e-05
strata(tgroup)tgroup=2:alcoholPrevious	0.12	1.128 (1.030, 1.235)	0.00965
strata(tgroup)tgroup=3:alcoholPrevious	0.152	1.164 (1.026, 1.321)	0.0188
strata(tgroup)tgroup=1:alcoholCurrent	-0.179	0.836 (0.767, 0.912)	5.74e-05
strata(tgroup)tgroup=2:alcoholCurrent	-0.198	0.820 (0.764, 0.880)	4.04e-08
strata(tgroup)tgroup=3:alcoholCurrent	-0.161	0.851 (0.771, 0.939)	0.0013
strata(tgroup)tgroup=1:alcoholUnknown	-0.287	0.750 (0.535, 1.052)	0.0954
strata(tgroup)tgroup=2:alcoholUnknown	-0.219	0.803 (0.599, 1.076)	0.142
strata(tgroup)tgroup=3:alcoholUnknown	-0.108	0.897 (0.586, 1.375)	0.619
strata(tgroup)tgroup=1:pamild	-0.313	0.731 (0.688, 0.777)	<2.00E-16
strata(tgroup)tgroup=2:pamild	-0.265	0.767 (0.728, 0.809)	<2.00E-16
strata(tgroup)tgroup=3:pamild	-0.254	0.775 (0.720, 0.835)	1.32e-11
strata(tgroup)tgroup=1:pamoderate	-0.609	0.544 (0.513, 0.576)	<2.00E-16
strata(tgroup)tgroup=2:pamoderate	-0.458	0.632 (0.601, 0.665)	<2.00E-16
strata(tgroup)tgroup=3:pamoderate	-0.439	0.644 (0.601, 0.692)	<2.00E-16
strata(tgroup)tgroup=1:pastrenuous	-0.83	0.436 (0.396, 0.480)	<2.00E-16
strata(tgroup)tgroup=2:pastrenuous	-0.657	0.518 (0.477, 0.564)	<2.00E-16
strata(tgroup)tgroup=3:pastrenuous	-0.66	0.517 (0.460, 0.581)	<2.00E-16
strata(tgroup)tgroup=1:paUnknown	0.326	1.386 (1.193, 1.609)	1.85e-05
strata(tgroup)tgroup=2:paUnknown	0.219	1.245 (1.083, 1.432)	0.00213
strata(tgroup)tgroup=3:paUnknown	0.162	1.176 (0.968, 1.429)	0.103
strata(tgroup)tgroup=1:sbp	0.002	1.002 (1.000, 1.003)	0.0038
strata(tgroup)tgroup=2:sbp	0.004	1.004 (1.004, 1.005)	<2.00E-16
strata(tgroup)tgroup=3:sbp	0.005	1.005 (1.004, 1.006)	1.04e-15
strata(tgroup)tgroup=1:HTN_medsYes	0.24	1.271 (1.216, 1.328)	<2.00E-16
strata(tgroup)tgroup=2:HTN_medsYes	0.22	1.246 (1.202, 1.293)	<2.00E-16
strata(tgroup)tgroup=3:HTN_medsYes	0.246	1.279 (1.217, 1.345)	<2.00E-16
strata(tgroup)tgroup=1:DM_hxYes	0.461	1.585 (1.495, 1.680)	<2.00E-16
strata(tgroup)tgroup=2:DM_hxYes	0.417	1.518 (1.444, 1.594)	<2.00E-16
strata(tgroup)tgroup=3:DM_hxYes	0.47	1.599 (1.494, 1.711)	<2.00E-16
strata(tgroup)tgroup=1:CVD_hxYes	0.277	1.320 (1.265, 1.377)	<2.00E-16
strata(tgroup)tgroup=2:CVD_hxYes	0.568	1.764 (1.704, 1.826)	<2.00E-16
strata(tgroup)tgroup=3:CVD_hxYes	0.673	1.961 (1.872, 2.055)	<2.00E-16
strata(tgroup)tgroup=1:arraybileve	0.145	1.156 (1.098, 1.217)	3.27e-08
strata(tgroup)tgroup=2:arraybileve	0.194	1.214 (1.162, 1.267)	<2.00E-16
strata(tgroup)tgroup=3:arraybileve	0.169	1.184 (1.115, 1.257)	3.47e-08
strata(tgroup)tgroup=1:apoee2/e2	0.019	1.019 (0.788, 1.317)	0.885
strata(tgroup)tgroup=2:apoee2/e2	-0.002	0.998 (0.796, 1.251)	0.984
strata(tgroup)tgroup=3:apoee2/e2	0.126	1.134 (0.843, 1.527)	0.406
strata(tgroup)tgroup=1:apoee2/e3	-0.025	0.976 (0.915, 1.040)	0.453
strata(tgroup)tgroup=2:apoee2/e3	-0.008	0.992 (0.938, 1.049)	0.782
strata(tgroup)tgroup=3:apoee2/e3	0.024	1.025 (0.950, 1.105)	0.528
strata(tgroup)tgroup=1:apoee2/e4	-0.007	0.993 (0.868, 1.136)	0.915
strata(tgroup)tgroup=2:apoee2/e4	0.117	1.125 (1.006, 1.257)	0.0386
strata(tgroup)tgroup=3:apoee2/e4	0.073	1.076 (0.919, 1.260)	0.361
strata(tgroup)tgroup=1:apoee3/e4	0.035	1.036 (0.983, 1.090)	0.186
strata(tgroup)tgroup=2:apoee3/e4	0.139	1.149 (1.100, 1.200)	4.98e-10
strata(tgroup)tgroup=3:apoee3/e4	0.185	1.203 (1.133, 1.277)	1.27e-09
strata(tgroup)tgroup=1:apoee4/e4	0.167	1.182 (1.033, 1.352)	0.0149
strata(tgroup)tgroup=2:apoee4/e4	0.478	1.614 (1.456, 1.788)	<2.00E-16
strata(tgroup)tgroup=3:apoee4/e4	0.604	1.830 (1.598, 2.095)	<2.00E-16
strata(tgroup)tgroup=1:on_statinYes	-0.102	0.903 (0.853, 0.957)	0.000533
strata(tgroup)tgroup=2:on_statinYes	-0.081	0.922 (0.879, 0.968)	0.00106
strata(tgroup)tgroup=3:on_statinYes	-0.072	0.930 (0.871, 0.994)	0.0325
strata(tgroup)tgroup=1:apoee2/e2:on_statinYes	-0.012	0.988 (0.593, 1.644)	0.962
strata(tgroup)tgroup=2:apoee2/e2:on_statinYes	-0.104	0.902 (0.576, 1.410)	0.65
strata(tgroup)tgroup=3:apoee2/e2:on_statinYes	0.203	1.225 (0.732, 2.051)	0.439
strata(tgroup)tgroup=1:apoee2/e3:on_statinYes	0.012	1.012 (0.890, 1.152)	0.85
strata(tgroup)tgroup=2:apoee2/e3:on_statinYes	-0.099	0.906 (0.810, 1.013)	0.0842
strata(tgroup)tgroup=3:apoee2/e3:on_statinYes	-0.084	0.919 (0.791, 1.068)	0.27
strata(tgroup)tgroup=1:apoee2/e4:on_statinYes	0.048	1.049 (0.815, 1.349)	0.712
strata(tgroup)tgroup=2:apoee2/e4:on_statinYes	-0.061	0.941 (0.764, 1.159)	0.568
strata(tgroup)tgroup=3:apoee2/e4:on_statinYes	0.035	1.036 (0.781, 1.374)	0.806
strata(tgroup)tgroup=1:apoee3/e4:on_statinYes	0.003	1.003 (0.916, 1.098)	0.955
strata(tgroup)tgroup=2:apoee3/e4:on_statinYes	-0.022	0.978 (0.907, 1.054)	0.56
strata(tgroup)tgroup=3:apoee3/e4:on_statinYes	-0.078	0.925 (0.835, 1.026)	0.139
strata(tgroup)tgroup=1:apoee4/e4:on_statinYes	-0.02	0.981 (0.780, 1.234)	0.868
strata(tgroup)tgroup=2:apoee4/e4:on_statinYes	0.03	1.030 (0.870, 1.220)	0.729
strata(tgroup)tgroup=3:apoee4/e4:on_statinYes	-0.108	0.897 (0.712, 1.131)	0.359

[truncated: 2 more sheets: Table S11, Table S12]
